# Supplementary material for: Courtship Is a Major Factor of Mating‐Shortened Male Lifespan in an Egg Parasitoid
Source: Ecol Evol. 2025 Aug 6;15(8):e71932. doi: 10.1002/ece3.71932 (PMC12326143; doi:10.1002/ece3.71932)
Supplement: Supplementary file 1 — Table S1: Differentially expressed genes (DEGs) during male courtship. [file ECE3-15-e71932-s001.xlsx]

## Sheet: Sheet1
#ID	Courted 1_FPKM	Courted 1_count	Courted 2_FPKM	Courted 2_count	Courted 3_FPKM	Courted 3_count	Virgin 1_FPKM	Virgin 1_count	Virgin 2_FPKM	Virgin 2_count	Virgin 3_FPKM	Virgin 3_count	FDR	log2FC	COG_class	COG_class_annotation	GO_annotation	KEGG_annotation	KEGG_pathway_annotation	KOG_class	KOG_class_annotation	Pfam_annotation	Swiss_Prot_annotation	eggNOG_class	eggNOG_class_annotation	NR_annotation	GO_second_level_annotation
EVM0007039	19590.1	314838	517.837	8475	2471.07	43192	251.718	3891	283.153	4412	249.041	4202	0.000272319	4.91815	--	--	--	--	--	--	--	--	--	--	--	uncharacterized protein LOC113219351 [Apis mellifera]	--
EVM0017379	0.895856	27	1.47362	45	1.25529	41	0	0	0	0	0.306706	10	0.00095892	3.53733	--	--	Molecular Function: olfactory receptor activity (GO:0004984);; Molecular Function: odorant binding (GO:0005549);; Cellular Component: plasma membrane (GO:0005886);; Biological Process: signal transduction (GO:0007165);; Cellular Component: integral component of membrane (GO:0016021);;	K22984|4.4e-107|nvi:100121332|K22984 odorant receptor | (RefSeq) Or289; odorant receptor 289	--	--	--	7tm Odorant receptor	--	T	Signal transduction mechanisms	odorant receptor 289 [Nasonia vitripennis]	molecular function: molecular transducer activity (GO:0060089);; molecular function: binding (GO:0005488);; cellular component: cellular anatomical entity (GO:0110165);; biological process: cellular process (GO:0009987);; biological process: biological regulation (GO:0065007)
EVM0006232	32.1106	406	31.2903	403	42.2367	581	14.0656	171	11.4648	141	9.79192	130	6.62342e-14	1.64815	--	--	Biological Process: mRNA splicing, via spliceosome (GO:0000398);; Cellular Component: U5 snRNP (GO:0005682);; Cellular Component: U4/U6 x U5 tri-snRNP complex (GO:0046540);;	K12859|5.7e-80|nvi:100115403|K12859 U5 snRNP protein, DIM1 family | (RefSeq) thioredoxin-like protein 4A	Spliceosome (ko03040)	[AD]	RNA processing and modification;; Cell cycle control, cell division, chromosome partitioning	Mitosis protein DIM1	Thioredoxin-like protein 4A homolog OS=Dictyostelium discoideum OX=44689 GN=txnl4a PE=3 SV=4	--	--	thioredoxin-like protein 4A [Nasonia vitripennis]	biological process: metabolic process (GO:0008152);; biological process: cellular process (GO:0009987);; cellular component: intracellular (GO:0005622);; cellular component: protein-containing complex (GO:0032991);; cellular component: cellular anatomical entity (GO:0110165)
EVM0003926	703.756	71673	850.392	88187	866.479	95975	195.106	19109	199.134	19660	176.452	18866	3.66039e-125	2.15396	[O]	Posttranslational modification, protein turnover, chaperones	Molecular Function: ATP binding (GO:0005524);; Biological Process: protein folding (GO:0006457);; Molecular Function: unfolded protein binding (GO:0051082);;	K04079|0.0e+00|nvi:100116702|K04079 molecular chaperone HtpG | (RefSeq) heat shock protein 83	Protein processing in endoplasmic reticulum (ko04141)	[O]	Posttranslational modification, protein turnover, chaperones	Hsp90 protein	Heat shock protein 83 OS=Bombyx mori OX=7091 GN=Hsp83 PE=1 SV=1	O	Posttranslational modification, protein turnover, chaperones	hypothetical protein TSAR_008407 [Trichomalopsis sarcophagae]	molecular function: binding (GO:0005488);; biological process: cellular process (GO:0009987)
EVM0018913	11.463	1612	11.0663	1585	10.4616	1600	4.17739	565	3.50164	478	3.31854	490	2.35319e-37	1.65248	--	--	Cellular Component: integral component of membrane (GO:0016021);;	K06497|3.5e-114|nvi:100121424|K06497 CD63 antigen | (RefSeq) CD63 antigen	Lysosome (ko04142)	[R]	General function prediction only	Tetraspanin family	23 kDa integral membrane protein OS=Schistosoma haematobium OX=6185 PE=2 SV=1	S	Function unknown	CD63 antigen [Nasonia vitripennis]	cellular component: cellular anatomical entity (GO:0110165)
EVM0013834	2.52043	89	2.12132	76	1.31909	51	0	0	0	0	0	0	5.77456e-10	8.63442	--	--	Molecular Function: olfactory receptor activity (GO:0004984);; Molecular Function: odorant binding (GO:0005549);; Cellular Component: plasma membrane (GO:0005886);; Biological Process: signal transduction (GO:0007165);; Cellular Component: integral component of membrane (GO:0016021);;	K22984|5.2e-06|mdl:103573572|K22984 odorant receptor | (RefSeq) odorant receptor 13a-like	--	--	--	7tm Odorant receptor	--	--	--	odorant receptor 166 isoform X1 [Nasonia vitripennis]	molecular function: molecular transducer activity (GO:0060089);; molecular function: binding (GO:0005488);; cellular component: cellular anatomical entity (GO:0110165);; biological process: cellular process (GO:0009987);; biological process: biological regulation (GO:0065007)
EVM0011160	0.122622	27	0.129542	29	0.273751	65	0.051428	11	0.04751	11	0.011383	3	0.00622976	2.2494	--	--	Cellular Component: cellular_component (GO:0005575);; Cellular Component: extracellular region (GO:0005576);; Cellular Component: extracellular space (GO:0005615);; Cellular Component: obsolete extracellular region part (GO:0044421);;	K23425|6.1e-20|bbub:102411888|K23425 leukocyte elastase inhibitor | (RefSeq) SERPINB1; leukocyte elastase inhibitor isoform X1	--	--	--	Serpin (serine protease inhibitor)	Intracellular coagulation inhibitor 1 OS=Tachypleus tridentatus OX=6853 PE=1 SV=1	V	Defense mechanisms	mucin-5AC [Nasonia vitripennis]	cellular component: cellular anatomical entity (GO:0110165)
EVM0008771	81.6244	664	96.8229	801	83.2817	736	42.1095	329	27.9057	220	35.2846	301	3.05551e-13	1.37846	--	--	Molecular Function: molecular_function (GO:0003674);; Molecular Function: catalytic activity (GO:0003824);; Molecular Function: NADH dehydrogenase activity (GO:0003954);; Cellular Component: cellular_component (GO:0005575);; Cellular Component: intracellular (GO:0005622);; Cellular Component: obsolete cell (GO:0005623);; Cellular Component: cytoplasm (GO:0005737);; Cellular Component: mitochondri…	K03946|8.5e-29|nvi:100117608|K03946 NADH dehydrogenase (ubiquinone) 1 alpha subcomplex subunit 2 | (RefSeq) Ndufa2; NADH dehydrogenase [ubiquinone] 1 alpha subcomplex subunit 2	Oxidative phosphorylation (ko00190)	[C]	Energy production and conversion	Mitochondrial ribosomal protein L51 / S25 / CI-B8 domain	--	C	Energy production and conversion	NADH dehydrogenase [ubiquinone] 1 alpha subcomplex subunit 2 [Copidosoma floridanum]	molecular function: catalytic activity (GO:0003824);; biological process: metabolic process (GO:0008152);; cellular component: intracellular (GO:0005622);; cellular component: cellular anatomical entity (GO:0110165);; cellular component: protein-containing complex (GO:0032991);; biological process: cellular process (GO:0009987)
EVM0015124	0.952295	34	1.55311	56	1.04178	40	0.228379	8	0.193134	7	0.387539	15	0.00263862	2.13538	--	--	Molecular Function: olfactory receptor activity (GO:0004984);; Molecular Function: odorant binding (GO:0005549);; Biological Process: signal transduction (GO:0007165);; Biological Process: sensory perception of smell (GO:0007608);; Cellular Component: membrane (GO:0016020);; Cellular Component: integral component of membrane (GO:0016021);;	K22984|2.0e-13|lhu:105676901|K22984 odorant receptor | (RefSeq) odorant receptor 13a-like	--	--	--	7tm Odorant receptor	--	I	Lipid transport and metabolism	hypothetical protein TSAR_015812, partial [Trichomalopsis sarcophagae]	molecular function: molecular transducer activity (GO:0060089);; molecular function: binding (GO:0005488);; biological process: cellular process (GO:0009987);; biological process: biological regulation (GO:0065007);; biological process: multicellular organismal process (GO:0032501);; cellular component: cellular anatomical entity (GO:0110165)
EVM0013881	207.972	4818	212.009	5001	168.971	4258	10.774	241	13.4315	302	25.1191	611	6.05747e-17	3.64061	--	--	Molecular Function: odorant binding (GO:0005549);;	--	--	--	--	PBP/GOBP family	--	--	--	--	molecular function: binding (GO:0005488)
EVM0007767	31.1995	788	30.1732	776	18.2839	503	2.8432	70	0.486631	12	2.97313	79	1.23196e-05	3.70084	--	--	Molecular Function: odorant binding (GO:0005549);;	--	--	--	--	PBP/GOBP family	--	S	Function unknown	pheromone-binding protein-related protein 6 isoform X2 [Nasonia vitripennis]	molecular function: binding (GO:0005488)
EVM0001537	29.1315	278	23.3233	227	24.4842	254	15.0628	139	12.5225	116	12.2261	123	8.34465e-05	1.01314	--	--	--	--	--	--	--	--	--	--	--	--	--
EVM0013012	13.7735	243	10.2597	184	10.9877	210	5.04958	86	4.31173	74	4.28035	79	5.62791e-07	1.42336	--	--	Molecular Function: odorant binding (GO:0005549);;	--	--	--	--	PBP/GOBP family	--	S	Function unknown	hypothetical protein TSAR_005873 [Trichomalopsis sarcophagae]	molecular function: binding (GO:0005488)
NewGene_7969	175.969	3512	251.888	5119	192.296	4174	49.0015	941	38.7142	749	93.5139	1960	0.000439144	1.83516	--	--	--	--	--	--	--	--	--	--	--	--	--
EVM0013846	124.857	7612	108.529	6737	79.1394	5247	32.8704	1927	26.712	1579	31.2206	1998	2.06915e-37	1.84969	--	--	Molecular Function: triglyceride lipase activity (GO:0004806);; Cellular Component: extracellular region (GO:0005576);; Biological Process: lipid metabolic process (GO:0006629);; Cellular Component: integral component of membrane (GO:0016021);;	K14075|2.7e-161|nvi:103317488|K14075 pancreatic lipase-related protein 2 [EC:3.1.1.3] | (RefSeq) pancreatic triacylglycerol lipase	Glycerolipid metabolism (ko00561)	--	--	Lipase	--	J	Translation, ribosomal structure and biogenesis	hypothetical protein TSAR_002143 [Trichomalopsis sarcophagae]	molecular function: catalytic activity (GO:0003824);; cellular component: cellular anatomical entity (GO:0110165);; biological process: metabolic process (GO:0008152)
EVM0008205	2.75808	395	3.06433	447	3.1283	488	1.32779	183	1.7532	244	1.43096	216	4.62146e-08	1.0577	--	--	Molecular Function: microtubule motor activity (GO:0003777);; Molecular Function: ATP binding (GO:0005524);; Cellular Component: microtubule (GO:0005874);; Biological Process: microtubule-based movement (GO:0007018);; Molecular Function: microtubule binding (GO:0008017);;	K20198|6.1e-235|pcf:106788481|K20198 kinesin family member 17 | (RefSeq) osmotic avoidance abnormal protein 3-like	--	[Z]	Cytoskeleton	Kinesin motor domain	Osmotic avoidance abnormal protein 3 OS=Caenorhabditis elegans OX=6239 GN=osm-3 PE=1 SV=4	Z	Cytoskeleton	osmotic avoidance abnormal protein 3 isoform X2 [Nasonia vitripennis]	molecular function: catalytic activity (GO:0003824);; molecular function: binding (GO:0005488);; cellular component: intracellular (GO:0005622);; cellular component: cellular anatomical entity (GO:0110165);; biological process: cellular process (GO:0009987)
EVM0010263	1.75764	72	1.38214	58	1.82418	81	0.917915	36	0.829999	33	0.480423	21	0.0193416	1.22646	--	--	--	--	--	--	--	--	--	--	--	uncharacterized protein LOC100679530 [Nasonia vitripennis]	--
EVM0009882	12.9502	863	8.99983	611	9.14434	663	0.975469	63	1.33509	87	1.96767	138	1.10203e-34	2.91721	[O]	Posttranslational modification, protein turnover, chaperones	Molecular Function: molecular_function (GO:0003674);; Molecular Function: catalytic activity (GO:0003824);; Molecular Function: glutathione transferase activity (GO:0004364);; Molecular Function: protein binding (GO:0005515);; Cellular Component: cellular_component (GO:0005575);; Cellular Component: extracellular region (GO:0005576);; Cellular Component: intracellular (GO:0005622);; Cellular Comp…	K00799|7.7e-92|nvi:100124284|K00799 glutathione S-transferase [EC:2.5.1.18] | (RefSeq) GstD5; glutathione S-transferase D5	Glutathione metabolism (ko00480);; Metabolism of xenobiotics by cytochrome P450 (ko00980);; Drug metabolism - cytochrome P450 (ko00982);; Drug metabolism - other enzymes (ko00983)	[O]	Posttranslational modification, protein turnover, chaperones	Glutathione S-transferase, N-terminal domain	Glutathione S-transferase 1-1 OS=Lucilia cuprina OX=7375 GN=GST1 PE=1 SV=2	O	Posttranslational modification, protein turnover, chaperones	glutathione S-transferase 1-1-like [Trichogramma pretiosum]	molecular function: catalytic activity (GO:0003824);; molecular function: binding (GO:0005488);; cellular component: cellular anatomical entity (GO:0110165);; cellular component: intracellular (GO:0005622);; biological process: metabolic process (GO:0008152);; biological process: cellular process (GO:0009987)
EVM0009177	1.89341	69	1.73802	64	2.4821	98	0.584178	21	0.572495	21	0.583879	23	0.000160465	1.83075	--	--	--	--	--	--	--	--	--	--	--	putative uncharacterized protein DDB_G0289963 isoform X1 [Nylanderia fulva]	--
EVM0016547	4.82184	47	8.18591	80	5.1345	54	2.07181	20	2.39471	23	2.71903	28	0.015987	1.36748	--	--	Biological Process: reproduction (GO:0000003);; Biological Process: developmental process involved in reproduction (GO:0003006);; Cellular Component: cellular_component (GO:0005575);; Cellular Component: intracellular (GO:0005622);; Cellular Component: obsolete cell (GO:0005623);; Cellular Component: cytoplasm (GO:0005737);; Cellular Component: cytosol (GO:0005829);; Biological Process: cellular …	K01112|1.2e-26|nvi:103316255|K01112 phosphohistidine phosphatase [EC:3.9.1.3] | (RefSeq) sex-regulated protein janus-A isoform X1	--	--	--	Janus/Ocnus family (Ocnus)	Sex-regulated protein janus-A OS=Drosophila erecta OX=7220 GN=janA PE=3 SV=1	S	Function unknown	hypothetical protein TSAR_002160 [Trichomalopsis sarcophagae]	biological process: reproduction (GO:0000003);; biological process: reproductive process (GO:0022414);; biological process: developmental process (GO:0032502);; cellular component: intracellular (GO:0005622);; cellular component: cellular anatomical entity (GO:0110165);; biological process: metabolic process (GO:0008152);; biological process: cellular process (GO:0009987)
NewGene_999	22.4728	562	27.7052	705	18.5718	505	6.17028	149	3.44364	84	13.9117	365	0.0387433	1.60055	--	--	--	--	--	--	--	--	--	--	--	--	--
EVM0018612	278.134	5224	251.543	4810	180.074	3678	11.4022	206	1.61686	30	18.7862	371	6.6001e-06	4.52635	--	--	--	--	--	--	--	Insect pheromone-binding family, A10/OS-D	Ejaculatory bulb-specific protein 3 OS=Drosophila melanogaster OX=7227 GN=EbpIII PE=2 SV=2	--	--	PREDICTED: ejaculatory bulb-specific protein 3-like [Polistes dominula]	--
EVM0008480	3.26063	179	3.39989	190	2.01253	120	0.996382	53	1.63868	87	1.71585	99	0.00475559	1.06296	--	--	Molecular Function: protein binding (GO:0005515);; Cellular Component: cellular_component (GO:0005575);; Cellular Component: obsolete cell (GO:0005623);; Cellular Component: cilium (GO:0005929);; Biological Process: organelle organization (GO:0006996);; Biological Process: biological_process (GO:0008150);; Biological Process: cellular process (GO:0009987);; Biological Process: cellular component …	K19685|1.6e-274|nvi:100121920|K19685 intraflagellar transport protein 56 | (RefSeq) intraflagellar transport protein 56 isoform X1	--	[S]	Function unknown	Tetratricopeptide repeat	Intraflagellar transport protein 56 homolog OS=Trypanosoma brucei brucei (strain 927/4 GUTat10.1) OX=185431 GN=PIFTC3 PE=1 SV=1	S	Function unknown	intraflagellar transport protein 56 isoform X2 [Nasonia vitripennis]	molecular function: binding (GO:0005488);; cellular component: cellular anatomical entity (GO:0110165);; biological process: cellular process (GO:0009987);; cellular component: protein-containing complex (GO:0032991)
NewGene_5661	5.58025	257	5.39499	256	5.23749	264	0.164803	8	0.403731	19	0.069746	4	2.1454e-32	4.65666	--	--	Molecular Function: olfactory receptor activity (GO:0004984);; Molecular Function: odorant binding (GO:0005549);; Biological Process: signal transduction (GO:0007165);; Biological Process: sensory perception of smell (GO:0007608);; Cellular Component: membrane (GO:0016020);; Cellular Component: integral component of membrane (GO:0016021);;	K22984|2.81e-09|mde:101898250|K22984 odorant receptor | (RefSeq) odorant receptor 49b	--	--	--	7tm Odorant receptor	--	I	Lipid transport and metabolism	hypothetical protein TSAR_015812, partial [Trichomalopsis sarcophagae]	molecular function: molecular transducer activity (GO:0060089);; molecular function: binding (GO:0005488);; biological process: cellular process (GO:0009987);; biological process: biological regulation (GO:0065007);; biological process: multicellular organismal process (GO:0032501);; cellular component: cellular anatomical entity (GO:0110165)
EVM0012048	2.57671	77	1.60906	49	1.38737	45	0.433451	13	0.514767	15	0.558709	18	0.00133513	1.91781	--	--	Molecular Function: odorant binding (GO:0005549);;	K13523|1.1e-35|obo:105279786|K13523 lysophosphatidic acid acyltransferase / lysophosphatidylinositol acyltransferase [EC:2.3.1.51 2.3.1.-] | (RefSeq) 1-acyl-sn-glycerol-3-phosphate acyltransferase gamma	Glycerolipid metabolism (ko00561);; Glycerophospholipid metabolism (ko00564)	--	--	PBP/GOBP family	General odorant-binding protein 71 OS=Anopheles gambiae OX=7165 GN=Obp71 PE=3 SV=4	S	Function unknown	odorant-binding protein 59a isoform X3 [Nasonia vitripennis]	molecular function: binding (GO:0005488)
EVM0002799	6.03549	307	4.06048	210	5.40472	299	2.55499	125	1.79284	89	2.30045	123	3.28027e-06	1.28122	--	--	--	K12567|2.0e-117|nvi:100679567|K12567 titin [EC:2.7.11.1] | (RefSeq) uncharacterized protein LOC100679567 isoform X1	--	--	--	--	--	T	Signal transduction mechanisms	uncharacterized protein LOC100679567 isoform X2 [Nasonia vitripennis]	--
EVM0006657	1.23876	204	1.61865	272	1.0409	187	0.46707	74	0.408267	66	0.372431	65	1.00053e-08	1.70579	--	--	Molecular Function: protein binding (GO:0005515);; Cellular Component: cellular_component (GO:0005575);; Cellular Component: intracellular (GO:0005622);; Cellular Component: obsolete cell (GO:0005623);; Cellular Component: cytoplasm (GO:0005737);; Cellular Component: microtubule organizing center (GO:0005815);; Cellular Component: cytoskeleton (GO:0005856);; Cellular Component: kinesin complex (G…	K19676|0.0e+00|nvi:100121390|K19676 intraflagellar transport protein 172 | (RefSeq) intraflagellar transport protein 172 homolog	--	[K]	Transcription	WD domain, G-beta repeat	Intraflagellar transport protein 172 homolog OS=Drosophila melanogaster OX=7227 GN=Oseg2 PE=3 SV=3	K	Transcription	intraflagellar transport protein 172 homolog [Nasonia vitripennis]	molecular function: binding (GO:0005488);; cellular component: intracellular (GO:0005622);; cellular component: cellular anatomical entity (GO:0110165);; cellular component: protein-containing complex (GO:0032991);; biological process: localization (GO:0051179);; biological process: cellular process (GO:0009987)
EVM0017621	0.268952	34	0.218951	29	0.204931	29	0	0	0.058658	8	0.088103	12	0.0257589	2.24264	--	--	Molecular Function: ionotropic glutamate receptor activity (GO:0004970);; Cellular Component: plasma membrane (GO:0005886);; Cellular Component: membrane (GO:0016020);; Cellular Component: integral component of membrane (GO:0016021);;	K05313|2.2e-99|nvi:100677796|K05313 glutamate receptor, ionotropic, invertebrate | (RefSeq) glutamate receptor U1-like	--	[PET]	Inorganic ion transport and metabolism;; Amino acid transport and metabolism;; Signal transduction mechanisms	Ligated ion channel L-glutamate- and glycine-binding site	Ionotropic receptor 25a OS=Drosophila melanogaster OX=7227 GN=Ir25a PE=1 SV=1	P	Inorganic ion transport and metabolism	hypothetical protein TSAR_006447 [Trichomalopsis sarcophagae]	biological process: cellular process (GO:0009987);; biological process: localization (GO:0051179);; molecular function: transporter activity (GO:0005215);; molecular function: molecular transducer activity (GO:0060089);; cellular component: cellular anatomical entity (GO:0110165)
EVM0017943	78.147	5167	77.2928	5204	65.9808	4745	28.9707	1842	27.5514	1766	28.8557	2003	8.25036e-47	1.44297	[C]	Energy production and conversion	--	K15890|1.9e-86|nvi:100117064|K15890 NADP+-dependent farnesol dehydrogenase [EC:1.1.1.216] | (RefSeq) farnesol dehydrogenase	Terpenoid backbone biosynthesis (ko00900);; Insect hormone biosynthesis (ko00981)	[Q]	Secondary metabolites biosynthesis, transport and catabolism	short chain dehydrogenase	Farnesol dehydrogenase OS=Aedes aegypti OX=7159 GN=SDR-1 PE=1 SV=2	Q	Secondary metabolites biosynthesis, transport and catabolism	farnesol dehydrogenase-like [Trichogramma pretiosum]	--
EVM0008160	18.8647	1647	17.2427	1533	16.1173	1531	6.52293	548	7.07751	599	7.30777	670	1.95813e-30	1.38889	--	--	--	K20840|5.5e-37|tca:664550|K20840 MFS transporter, PCFT/HCP family, solute carrier family 46, member 3 | (RefSeq) uncharacterized LOC664550	--	--	--	zinc-finger of a C2HC-type	--	S	Function unknown	hypothetical protein TSAR_007374 [Trichomalopsis sarcophagae]	--
EVM0013458	47.5462	744	32.3786	516	40.1747	683	7.51254	113	8.76114	133	19.6928	324	0.00120109	1.79867	--	--	--	K10523|5.0e-09|acyg:106039355|K10523 speckle-type POZ protein | (RefSeq) SPOPL; speckle-type POZ protein-like	Hedgehog signaling pathway (ko04340)	--	--	--	TNF receptor-associated factor family protein DDB_G0272348 OS=Dictyostelium discoideum OX=44689 GN=DDB_G0272348 PE=3 SV=2	D	Cell cycle control, cell division, chromosome partitioning	protein roadkill, partial [Cryptotermes secundus]	--
EVM0014561	6.00714	432	5.30353	388	5.13258	401	0.738846	52	0.56817	40	1.39928	106	4.77628e-20	2.64626	--	--	Biological Process: system process (GO:0003008);; Cellular Component: cellular_component (GO:0005575);; Cellular Component: obsolete cell (GO:0005623);; Cellular Component: cilium (GO:0005929);; Biological Process: transport (GO:0006810);; Biological Process: movement of cell or subcellular component (GO:0006928);; Biological Process: organelle organization (GO:0006996);; Biological Process: micr…	K16474|3.0e-266|nvi:100120509|K16474 intraflagellar transport protein 88 | (RefSeq) intraflagellar transport protein 88 homolog	--	[R]	General function prediction only	Tetratricopeptide repeat	--	S	Function unknown	intraflagellar transport protein 88 homolog [Nasonia vitripennis]	biological process: multicellular organismal process (GO:0032501);; cellular component: cellular anatomical entity (GO:0110165);; biological process: localization (GO:0051179);; biological process: cellular process (GO:0009987);; cellular component: protein-containing complex (GO:0032991)
EVM0013635	7.61638	321	5.50874	237	6.52596	299	3.64234	148	2.40559	99	2.58458	115	4.18152e-06	1.2462	[O]	Posttranslational modification, protein turnover, chaperones	Molecular Function: molecular_function (GO:0003674);; Molecular Function: catalytic activity (GO:0003824);; Molecular Function: glutathione transferase activity (GO:0004364);; Molecular Function: peroxidase activity (GO:0004601);; Molecular Function: glutathione peroxidase activity (GO:0004602);; Molecular Function: protein binding (GO:0005515);; Cellular Component: cellular_component (GO:0005575…	K00799|8.7e-80|nvi:100122563|K00799 glutathione S-transferase [EC:2.5.1.18] | (RefSeq) GstD3; glutathione S-transferase D3	Glutathione metabolism (ko00480);; Metabolism of xenobiotics by cytochrome P450 (ko00980);; Drug metabolism - cytochrome P450 (ko00982);; Drug metabolism - other enzymes (ko00983)	[O]	Posttranslational modification, protein turnover, chaperones	Glutathione S-transferase, N-terminal domain	Glutathione S-transferase 1, isoform C OS=Anopheles gambiae OX=7165 GN=GstD1 PE=1 SV=2	O	Posttranslational modification, protein turnover, chaperones	glutathione S-transferase D3 [Nasonia vitripennis]	molecular function: catalytic activity (GO:0003824);; biological process: metabolic process (GO:0008152);; biological process: cellular process (GO:0009987);; biological process: response to stimulus (GO:0050896);; biological process: detoxification (GO:0098754);; molecular function: antioxidant activity (GO:0016209);; molecular function: binding (GO:0005488);; cellular component: cellular anatom…
EVM0003826	1.01134	208	1.15519	242	1.19461	267	0.540571	107	0.589815	118	0.597652	129	4.67668e-05	1.02645	--	--	Biological Process: immune system process (GO:0002376);; Biological Process: immune system development (GO:0002520);; Cellular Component: cellular_component (GO:0005575);; Cellular Component: intracellular (GO:0005622);; Cellular Component: obsolete cell (GO:0005623);; Cellular Component: nucleus (GO:0005634);; Cellular Component: nucleoplasm (GO:0005654);; Biological Process: multicellular organ…	--	--	--	--	--	--	S	Function unknown	hypothetical protein TSAR_014189 [Trichomalopsis sarcophagae]	biological process: immune system process (GO:0002376);; biological process: multicellular organismal process (GO:0032501);; biological process: developmental process (GO:0032502);; cellular component: intracellular (GO:0005622);; cellular component: cellular anatomical entity (GO:0110165);; biological process: cellular process (GO:0009987)
EVM0004141	2.2143	219	1.38278	139	0.930892	100	0.493695	47	0.732502	70	0.533135	56	0.000461086	1.43268	--	--	--	--	--	--	--	--	--	--	--	--	--
EVM0003066	1.95767	233	2.20901	268	2.0832	270	0.524138	60	0.578626	67	0.719242	90	1.83871e-12	1.84262	[Q]	Secondary metabolites biosynthesis, transport and catabolism	Biological Process: lipid metabolic process (GO:0006629);; Cellular Component: integral component of membrane (GO:0016021);; Molecular Function: fatty-acyl-CoA reductase (alcohol-forming) activity (GO:0080019);; Molecular Function: alcohol-forming fatty acyl-CoA reductase activity (GO:0102965);;	K13356|2.8e-279|nvi:100121470|K13356 alcohol-forming fatty acyl-CoA reductase [EC:1.2.1.84] | (RefSeq) fatty acyl-CoA reductase 1	Peroxisome (ko04146)	[I]	Lipid transport and metabolism	Male sterility protein	Putative fatty acyl-CoA reductase CG5065 OS=Drosophila melanogaster OX=7227 GN=CG5065 PE=3 SV=1	I	Lipid transport and metabolism	hypothetical protein TSAR_011887 [Trichomalopsis sarcophagae]	biological process: metabolic process (GO:0008152);; cellular component: cellular anatomical entity (GO:0110165);; molecular function: catalytic activity (GO:0003824)
EVM0004282	89.5443	3253	78.5556	2906	66.6751	2634	7.30747	256	4.07521	144	5.65181	216	1.79359e-112	3.84465	--	--	--	K09586|7.9e-47|pgc:109856987|K09586 endoplasmic reticulum protein 29 | (RefSeq) alpha-tocopherol transfer protein-like	Protein processing in endoplasmic reticulum (ko04141)	[I]	Lipid transport and metabolism	CRAL/TRIO domain	--	I	Lipid transport and metabolism	alpha-tocopherol transfer protein-like [Copidosoma floridanum]	--
NewGene_7915	47.0327	4498	42.7383	4162	37.6942	3724	7.21733	664	8.95694	831	19.7788	1814	0.000217884	1.93833	--	--	--	--	--	--	--	--	--	--	--	--	--
EVM0011163	4.02322	394	3.45909	345	3.97674	423	1.4507	137	2.05405	195	1.56333	161	4.5525e-09	1.24718	--	--	--	K16539|1.1e-07|pcan:112570204|K16539 centrosomal protein kizuna | (RefSeq) centrosomal protein kizuna-like	--	--	--	--	--	--	--	PREDICTED: GATA zinc finger domain-containing protein 14-like [Ceratosolen solmsi marchali]	--
EVM0000944	0.484865	42	0.313712	28	0.551289	52	0	0	0.023651	2	0	0	1.2755e-05	5.93427	--	--	--	--	--	--	--	--	--	--	--	--	--
EVM0017533	13.3366	414	7.31307	231	8.65436	292	5.00823	150	4.80387	145	5.33949	174	0.000294281	1.01447	--	--	Biological Process: reproduction (GO:0000003);; Biological Process: morphogenesis of an epithelium (GO:0002009);; Biological Process: instar larval or pupal development (GO:0002165);; Biological Process: developmental process involved in reproduction (GO:0003006);; Molecular Function: molecular_function (GO:0003674);; Molecular Function: nucleic acid binding (GO:0003676);; Molecular Function: DNA…	K08810|2.1e-51|daz:108613371|K08810 triple functional domain protein [EC:2.7.11.1] | (RefSeq) triple functional domain protein isoform X1	--	--	--	BTB/POZ domain	Protein bric-a-brac 2 OS=Drosophila melanogaster OX=7227 GN=bab2 PE=1 SV=2	S	Function unknown	PREDICTED: protein bric-a-brac 1 [Ceratosolen solmsi marchali]	biological process: reproduction (GO:0000003);; biological process: developmental process (GO:0032502);; biological process: multicellular organismal process (GO:0032501);; biological process: reproductive process (GO:0022414);; molecular function: binding (GO:0005488);; molecular function: transcription regulator activity (GO:0140110);; cellular component: intracellular (GO:0005622);; cellular c…
EVM0000142	1.2299	145	1.03255	124	0.929234	119	0.356643	41	0.56072	64	0.529141	66	0.00119858	1.20304	--	--	--	--	--	--	--	--	--	--	--	uncharacterized protein LOC100115129 isoform X1 [Nasonia vitripennis]	--
NewGene_1677	6.75956	303	0.617534	40	1.52834	92	0.35869	15	0.340589	21	0.845259	41	0.0243399	2.54675	--	--	--	--	--	--	--	--	--	--	--	--	--
EVM0003328	18.5763	535	25.3167	743	12.564	394	0.440688	13	0.651491	19	1.23799	38	3.06999e-46	4.61041	[R]	General function prediction only	Molecular Function: olfactory receptor activity (GO:0004984);; Molecular Function: odorant binding (GO:0005549);; Cellular Component: integral component of membrane (GO:0016021);; Molecular Function: oxidoreductase activity (GO:0016491);;	K10251|1.8e-92|nvi:100119663|K10251 17beta-estradiol 17-dehydrogenase / very-long-chain 3-oxoacyl-CoA reductase [EC:1.1.1.62 1.1.1.330] | (RefSeq) short chain dehydrogenase precursor	Fatty acid elongation (ko00062);; Biosynthesis of unsaturated fatty acids (ko01040);; Fatty acid metabolism (ko01212)	[I]	Lipid transport and metabolism	short chain dehydrogenase	Putative steroid dehydrogenase 1 OS=Caenorhabditis elegans OX=6239 GN=stdh-1 PE=3 SV=1	Q	Secondary metabolites biosynthesis, transport and catabolism	short chain dehydrogenase isoform X1 [Nasonia vitripennis]	molecular function: molecular transducer activity (GO:0060089);; molecular function: binding (GO:0005488);; cellular component: cellular anatomical entity (GO:0110165);; molecular function: catalytic activity (GO:0003824)
NewGene_1443	4.79335	153	3.72851	128	4.71437	153	0.368032	13	1.89253	65	0.77136	27	1.87865e-05	2.06732	--	--	--	--	--	--	--	--	--	--	--	--	--
EVM0008461	0.323553	13	2.16911	84	1.93666	80	0.783783	29	0.053989	2	0.18627	8	0.0243938	2.14096	--	--	--	--	--	--	--	--	--	--	--	uncharacterized protein LOC116181643 [Photinus pyralis]	--
EVM0006304	3.14659	146	4.16553	197	2.73546	138	0.403001	18	0.899241	41	0.641081	32	2.69333e-10	2.42494	[QV]	Secondary metabolites biosynthesis, transport and catabolism;; Defense mechanisms	Molecular Function: monooxygenase activity (GO:0004497);; Molecular Function: iron ion binding (GO:0005506);; Biological Process: biological_process (GO:0008150);; Molecular Function: oxidoreductase activity, acting on paired donors, with incorporation or reduction of molecular oxygen (GO:0016705);; Molecular Function: heme binding (GO:0020037);; Biological Process: sleep (GO:0030431);; Biologica…	K15001|1.1e-125|nvi:100123049|K15001 cytochrome P450 family 4 [EC:1.14.-.-] | (RefSeq) CYP4AB17; cytochrome P450 4AB17	--	[QI]	Secondary metabolites biosynthesis, transport and catabolism;; Lipid transport and metabolism	Cytochrome P450	Cytochrome P450 4C1 OS=Blaberus discoidalis OX=6981 GN=CYP4C1 PE=2 SV=1	Q	Secondary metabolites biosynthesis, transport and catabolism	hypothetical protein TSAR_000504 [Trichomalopsis sarcophagae]	biological process: metabolic process (GO:0008152);; molecular function: catalytic activity (GO:0003824);; molecular function: binding (GO:0005488);; biological process: multicellular organismal process (GO:0032501)
EVM0007251	2.71845	133	2.26914	113	1.56293	83	0.627757	30	0.44585	22	0.496887	26	1.31618e-06	2.09287	--	--	Cellular Component: nucleus (GO:0005634);; Molecular Function: zinc ion binding (GO:0008270);;	K09228|1.4e-48|aec:105143375|K09228 KRAB domain-containing zinc finger protein | (RefSeq) zinc finger protein 569-like	--	--	--	Zinc finger, C2H2 type	--	S	Function unknown	zinc finger protein 267 [Nasonia vitripennis]	cellular component: intracellular (GO:0005622);; cellular component: cellular anatomical entity (GO:0110165);; molecular function: binding (GO:0005488)
EVM0011100	113.015	2935	128.559	3399	87.7938	2479	5.03746	126	0	0	8.3316	228	0.035022	4.66419	--	--	Molecular Function: odorant binding (GO:0005549);;	--	--	--	--	PBP/GOBP family	--	S	Function unknown	odorant-binding protein [Bactrocera dorsalis]	molecular function: binding (GO:0005488)
NewGene_8703	0.885215	30	0.791041	27	1.34255	49	0.310475	10	0	0	0	0	0.00284195	3.3576	--	--	--	--	--	--	--	--	--	--	--	--	--
NewGene_7744	83.5313	1569	105.969	2027	59.2478	1211	6.06987	110	3.23097	59	9.92723	196	7.41307e-12	3.7487	--	--	Molecular Function: odorant binding (GO:0005549);;	--	--	--	--	PBP/GOBP family	--	S	Function unknown	general odorant-binding protein 19d-like [Copidosoma floridanum]	molecular function: binding (GO:0005488)
NewGene_5411	40.9766	520	46.1236	596	42.2328	583	12.6911	155	15.1925	187	15.9134	212	4.59391e-20	1.63017	--	--	--	--	--	--	--	--	--	--	--	--	--
EVM0008346	16.2017	443	14.515	404	13.0522	388	4.46566	118	3.29575	88	6.37489	183	5.35007e-11	1.68574	--	--	--	--	--	--	--	--	--	--	--	--	--
EVM0016053	2.6809	97	1.54535	57	1.80569	71	0.151209	6	0	0	0.138515	6	1.80858e-09	4.23998	--	--	Molecular Function: olfactory receptor activity (GO:0004984);; Molecular Function: odorant binding (GO:0005549);; Biological Process: signal transduction (GO:0007165);; Cellular Component: integral component of membrane (GO:0016021);;	K22984|6.5e-20|hst:105184461|K22984 odorant receptor | (RefSeq) odorant receptor 22c	--	--	--	7tm Odorant receptor	Odorant receptor 2a OS=Drosophila melanogaster OX=7227 GN=Or2a PE=2 SV=2	I	Lipid transport and metabolism	odorant receptor 10 [Nasonia vitripennis]	molecular function: molecular transducer activity (GO:0060089);; molecular function: binding (GO:0005488);; biological process: cellular process (GO:0009987);; biological process: biological regulation (GO:0065007);; cellular component: cellular anatomical entity (GO:0110165)
NewGene_7836	1.25358	49	1.46041	59	1.02953	44	0.24769	10	0.623929	24	0.633317	26	0.0345786	1.36915	--	--	--	--	--	--	--	--	--	--	--	--	--
EVM0013800	12.7197	460	13.0981	482	9.01966	354	3.48288	121	5.15341	181	4.31504	164	9.76044e-11	1.49793	[O]	Posttranslational modification, protein turnover, chaperones	Molecular Function: serine-type endopeptidase activity (GO:0004252);;	K01312|2.1e-99|nvi:100120058|K01312 trypsin [EC:3.4.21.4] | (RefSeq) SP64; serine protease 64 precursor	Neuroactive ligand-receptor interaction (ko04080)	[E]	Amino acid transport and metabolism	Trypsin	Trypsin OS=Phaedon cochleariae OX=80249 PE=2 SV=1	O	Posttranslational modification, protein turnover, chaperones	serine protease 64 isoform X1 [Nasonia vitripennis]	biological process: metabolic process (GO:0008152);; molecular function: catalytic activity (GO:0003824)
EVM0014427	13.1965	688	9.43196	501	7.56507	429	1.31583	66	1.04719	53	1.54762	85	9.09138e-33	3.00952	[E]	Amino acid transport and metabolism	Cellular Component: integral component of membrane (GO:0016021);; Molecular Function: transmembrane transporter activity (GO:0022857);;	K14388|3.5e-200|nvi:107981195|K14388 solute carrier family 5 (sodium-coupled monocarboxylate transporter), member 8/12 | (RefSeq) putative sodium-dependent multivitamin transporter	--	[P]	Inorganic ion transport and metabolism	Sodium:solute symporter family	Putative sodium-dependent multivitamin transporter OS=Drosophila melanogaster OX=7227 GN=CG32669 PE=2 SV=1	P	Inorganic ion transport and metabolism	putative sodium-dependent multivitamin transporter [Nasonia vitripennis]	cellular component: cellular anatomical entity (GO:0110165);; molecular function: transporter activity (GO:0005215)
EVM0010987	5.43712	511	3.87574	371	4.05027	414	0.466157	43	0.837455	77	0.849298	84	5.76429e-26	2.68965	[E]	Amino acid transport and metabolism	Cellular Component: integral component of membrane (GO:0016021);; Molecular Function: transmembrane transporter activity (GO:0022857);;	K14388|1.2e-245|nvi:107981195|K14388 solute carrier family 5 (sodium-coupled monocarboxylate transporter), member 8/12 | (RefSeq) putative sodium-dependent multivitamin transporter	--	[P]	Inorganic ion transport and metabolism	Sodium:solute symporter family	Putative sodium-dependent multivitamin transporter OS=Drosophila melanogaster OX=7227 GN=CG32669 PE=2 SV=1	P	Inorganic ion transport and metabolism	putative sodium-dependent multivitamin transporter [Nasonia vitripennis]	cellular component: cellular anatomical entity (GO:0110165);; molecular function: transporter activity (GO:0005215)
EVM0000351	1.6324	154	1.16587	112	1.29944	134	0.420363	39	0.563736	52	0.841056	84	0.00226262	1.2156	--	--	Cellular Component: cilium (GO:0005929);; Cellular Component: intraciliary transport particle B (GO:0030992);; Biological Process: intraciliary transport (GO:0042073);; Molecular Function: beta-tubulin binding (GO:0048487);; Biological Process: cilium assembly (GO:0060271);;	K19679|3.1e-91|nvi:103317833|K19679 intraflagellar transport protein 74 | (RefSeq) intraflagellar transport protein 74 homolog	--	--	--	--	--	S	Function unknown	PREDICTED: intraflagellar transport protein 74 homolog [Ceratosolen solmsi marchali]	cellular component: cellular anatomical entity (GO:0110165);; cellular component: protein-containing complex (GO:0032991);; biological process: cellular process (GO:0009987);; biological process: localization (GO:0051179);; molecular function: binding (GO:0005488)
NewGene_6277	3.90119	201	5.29336	268	4.45548	243	1.81769	87	2.25122	115	1.93913	101	3.17806e-06	1.24378	--	--	--	--	--	--	--	--	--	--	--	--	--
EVM0013182	3.8376	273	3.38129	245	2.86228	222	0.57913	40	0.187964	13	0.757604	57	5.25218e-13	2.76797	[I]	Lipid transport and metabolism	Biological Process: fatty acid biosynthetic process (GO:0006633);; Cellular Component: integral component of membrane (GO:0016021);; Molecular Function: oxidoreductase activity, acting on paired donors, with oxidation of a pair of donors resulting in the reduction of molecular oxygen to two molecules of water (GO:0016717);;	K00507|3.3e-158|nvi:100115046|K00507 stearoyl-CoA desaturase (Delta-9 desaturase) [EC:1.14.19.1] | (RefSeq) acyl-CoA Delta(11) desaturase	Biosynthesis of unsaturated fatty acids (ko01040);; Fatty acid metabolism (ko01212)	[I]	Lipid transport and metabolism	Fatty acid desaturase	Acyl-CoA Delta(11) desaturase OS=Spodoptera littoralis OX=7109 PE=1 SV=1	I	Lipid transport and metabolism	PREDICTED: acyl-CoA Delta(11) desaturase-like isoform X1 [Ceratosolen solmsi marchali]	biological process: metabolic process (GO:0008152);; biological process: cellular process (GO:0009987);; cellular component: cellular anatomical entity (GO:0110165);; molecular function: catalytic activity (GO:0003824)
EVM0015157	84.8309	2420	70.776	2056	69.9029	2169	28.7467	789	35.3428	978	40.5535	1215	3.95359e-17	1.17526	[Q]	Secondary metabolites biosynthesis, transport and catabolism	Molecular Function: oxidoreductase activity (GO:0016491);;	K00002|3.5e-141|nvi:100116672|K00002 alcohol dehydrogenase (NADP+) [EC:1.1.1.2] | (RefSeq) aldo-keto reductase family 1 member A1	Glycolysis / Gluconeogenesis (ko00010);; Pentose and glucuronate interconversions (ko00040);; Glycerolipid metabolism (ko00561)	[R]	General function prediction only	Aldo/keto reductase family	Aldose reductase A OS=Dictyostelium discoideum OX=44689 GN=alrA PE=2 SV=1	S	Function unknown	alcohol dehydrogenase [NADP(+)] [Copidosoma floridanum]	molecular function: catalytic activity (GO:0003824)
NewGene_1593	2.87593	79	3.18818	78	3.17052	83	0.287531	7	1.01816	24	0.681833	25	7.67476e-05	2.12405	--	--	--	--	--	--	--	--	--	E	Amino acid transport and metabolism	hypothetical protein TSAR_000963 [Trichomalopsis sarcophagae]	--
EVM0015798	34.7491	646	34.056	645	27.1369	549	2.03977	37	0	0	2.63063	52	0.0148257	4.38679	--	--	--	--	--	--	--	Insect pheromone-binding family, A10/OS-D	Ejaculatory bulb-specific protein 3 OS=Drosophila melanogaster OX=7227 GN=EbpIII PE=2 SV=2	--	--	hypothetical protein TSAR_015681 [Trichomalopsis sarcophagae]	--
EVM0006380	2.04648	126	1.59165	100	1.12817	76	0.938102	56	0.583784	35	0.689715	45	0.0111062	1.1648	--	--	Molecular Function: protein binding (GO:0005515);;	K12175|2.5e-11|myb:102249210|K12175 COP9 signalosome complex subunit 1 | (RefSeq) GPS1, LRRC45; uncharacterized LOC102249210	--	--	--	Leucine Rich repeat	--	S	Function unknown	leucine-rich repeat-containing protein 45 [Nasonia vitripennis]	molecular function: binding (GO:0005488)
NewGene_3372	1.21866	60	0.698443	30	1.68837	92	0.244802	14	0.090904	5	0.034029	3	4.48597e-05	3.01857	--	--	--	--	--	--	--	--	--	--	--	PREDICTED: uncharacterized protein LOC103572820 [Microplitis demolitor]	--
NewGene_8239	862.157	18374	977.355	21208	814.025	18867	205.049	4203	207.692	4291	440.412	9854	0.000500946	1.69964	--	--	--	--	--	--	--	--	--	--	--	--	--
NewGene_7827	1.10557	49	1.95669	88	0.952086	45	0	0	0.063663	3	0.020755	1	2.57335e-08	5.53192	--	--	--	--	--	--	--	--	--	--	--	--	--
EVM0000969	243.12	2555	297.524	3184	245.37	2805	93.4238	945	117.205	1194	103.809	1146	6.96863e-32	1.39282	--	--	--	--	--	--	--	Insect pheromone-binding family, A10/OS-D	Allergen Tha p 1 OS=Thaumetopoea pityocampa OX=208016 PE=1 SV=1	S	Function unknown	hypothetical protein TSAR_015676 [Trichomalopsis sarcophagae]	--
EVM0003379	119.348	5129	132.806	5812	122.593	5730	59.1241	2444	53.9603	2248	60.7896	2743	1.59718e-33	1.17472	--	--	--	--	--	--	--	--	--	--	--	--	--
EVM0013240	87.1044	11058	100.872	13040	89.846	12406	44.6532	5452	27.051	3329	36.9936	4931	3.42429e-08	1.41639	[Q]	Secondary metabolites biosynthesis, transport and catabolism	Molecular Function: oxidoreductase activity (GO:0016491);;	K00002|8.2e-120|nvi:100679509|K00002 alcohol dehydrogenase (NADP+) [EC:1.1.1.2] | (RefSeq) aldo-keto reductase family 1 member A1-like	Glycolysis / Gluconeogenesis (ko00010);; Pentose and glucuronate interconversions (ko00040);; Glycerolipid metabolism (ko00561)	[R]	General function prediction only	Aldo/keto reductase family	Aldose reductase A OS=Dictyostelium discoideum OX=44689 GN=alrA PE=2 SV=1	S	Function unknown	aldo-keto reductase family 1 member A1-like [Nasonia vitripennis]	molecular function: catalytic activity (GO:0003824)
EVM0013058	4.60056	114	4.38267	111	3.64029	98	2.52919	61	1.0109	25	1.94657	51	0.00687524	1.24401	--	--	--	--	--	--	--	--	--	--	--	uncharacterized protein LOC111644093 [Copidosoma floridanum]	--
EVM0012959	1.53683	71	1.59225	74	0.527085	27	0.263645	12	0.341872	16	0.779516	38	0.0482226	1.43029	[QV]	Secondary metabolites biosynthesis, transport and catabolism;; Defense mechanisms	Molecular Function: monooxygenase activity (GO:0004497);; Molecular Function: iron ion binding (GO:0005506);; Biological Process: biological_process (GO:0008150);; Molecular Function: oxidoreductase activity, acting on paired donors, with incorporation or reduction of molecular oxygen (GO:0016705);; Molecular Function: heme binding (GO:0020037);; Biological Process: sleep (GO:0030431);; Biologica…	K15001|1.3e-126|nvi:107981122|K15001 cytochrome P450 family 4 [EC:1.14.-.-] | (RefSeq) cytochrome P450 4C1	--	[QI]	Secondary metabolites biosynthesis, transport and catabolism;; Lipid transport and metabolism	Cytochrome P450	Cytochrome P450 4C1 OS=Blaberus discoidalis OX=6981 GN=CYP4C1 PE=2 SV=1	Q	Secondary metabolites biosynthesis, transport and catabolism	cytochrome P450 4C1 [Nasonia vitripennis]	biological process: metabolic process (GO:0008152);; molecular function: catalytic activity (GO:0003824);; molecular function: binding (GO:0005488);; biological process: multicellular organismal process (GO:0032501)
EVM0004470	34.6834	832	37.7683	922	26.2943	686	11.314	261	7.84013	183	8.23415	208	4.81958e-22	1.91411	--	--	Molecular Function: odorant binding (GO:0005549);;	--	--	--	--	PBP/GOBP family	--	--	--	odorant-binding protein 7 [Chouioia cunea]	molecular function: binding (GO:0005488)
NewGene_471	6.65667	98	8.31107	124	2.91132	47	0.321287	5	0.186636	3	1.03965	16	4.69333e-08	3.52882	--	--	--	--	--	--	--	--	--	--	--	--	--
EVM0003215	18.4136	285	13.9697	220	15.296	258	1.59702	24	1.58302	24	3.55093	58	2.56756e-17	2.87007	--	--	Cellular Component: integral component of membrane (GO:0016021);;	--	--	--	--	--	--	O	Posttranslational modification, protein turnover, chaperones	hypothetical protein TSAR_000102 [Trichomalopsis sarcophagae]	cellular component: cellular anatomical entity (GO:0110165)
EVM0017732	15.9203	1525	16.8153	1640	19.1753	1998	7.95136	733	8.11119	754	9.25756	931	1.87492e-18	1.10187	--	--	Molecular Function: adenyl-nucleotide exchange factor activity (GO:0000774);; Molecular Function: chaperone binding (GO:0051087);;	K09556|3.9e-89|nvi:100118370|K09556 BCL2-associated athanogene 2 | (RefSeq) BAG family molecular chaperone regulator 2	Protein processing in endoplasmic reticulum (ko04141)	[O]	Posttranslational modification, protein turnover, chaperones	--	--	O	Posttranslational modification, protein turnover, chaperones	hypothetical protein TSAR_016281 [Trichomalopsis sarcophagae]	biological process: biological regulation (GO:0065007);; molecular function: binding (GO:0005488);; molecular function: molecular function regulator (GO:0098772)
NewGene_8205	13.5982	302	17.7062	400	13.838	334	2.80449	60	5.16229	111	6.75852	158	1.54822e-08	1.68126	--	--	--	--	--	--	--	--	--	--	--	--	--
EVM0006643	4.26755	132	4.50216	141	4.79215	161	2.08422	62	3.34246	100	1.53521	50	0.00655882	1.03853	--	--	Cellular Component: integral component of membrane (GO:0016021);;	--	--	--	--	--	--	--	--	hypothetical protein TSAR_010862 [Trichomalopsis sarcophagae]	cellular component: cellular anatomical entity (GO:0110165)
EVM0011663	2.76291	168	1.57174	97	0.997841	66	0	0	0.046661	3	0.129677	9	2.10048e-12	4.83179	--	--	Molecular Function: ligand-gated ion channel activity (GO:0015276);; Cellular Component: integral component of membrane (GO:0016021);;	K19398|1.5e-276|nvi:100116526|K19398 Bardet-Biedl syndrome 9 protein | (RefSeq) protein PTHB1	--	[PET]	Inorganic ion transport and metabolism;; Amino acid transport and metabolism;; Signal transduction mechanisms	Ligand-gated ion channel	--	--	--	glutamate receptor ionotropic, delta-2 isoform X1 [Nasonia vitripennis]	biological process: cellular process (GO:0009987);; biological process: localization (GO:0051179);; molecular function: transporter activity (GO:0005215);; cellular component: cellular anatomical entity (GO:0110165)
EVM0014737	7.33495	373	10.3537	536	9.10574	504	1.62242	80	1.61064	80	1.34643	72	5.79126e-32	2.61171	--	--	Molecular Function: metal ion binding (GO:0046872);;	K09542|4.1e-90|nvi:100120896|K09542 crystallin, alpha B | (RefSeq) protein lethal(2)essential for life	Protein processing in endoplasmic reticulum (ko04141);; Longevity regulating pathway - multiple species (ko04213)	[O]	Posttranslational modification, protein turnover, chaperones	Hsp20/alpha crystallin family	Protein lethal(2)essential for life OS=Drosophila melanogaster OX=7227 GN=l(2)efl PE=1 SV=1	O	Posttranslational modification, protein turnover, chaperones	protein lethal(2)essential for life [Nasonia vitripennis]	molecular function: binding (GO:0005488)
EVM0007680	22.9227	436	32.3998	627	24.4857	506	5.01593	92	8.02807	148	4.48278	90	1.52969e-21	2.26109	--	--	Biological Process: response to hypoxia (GO:0001666);; Molecular Function: molecular_function (GO:0003674);; Molecular Function: actin binding (GO:0003779);; Molecular Function: binding (GO:0005488);; Molecular Function: protein binding (GO:0005515);; Cellular Component: cellular_component (GO:0005575);; Cellular Component: intracellular (GO:0005622);; Cellular Component: obsolete cell (GO:000562…	K09542|1.1e-71|nvi:100120922|K09542 crystallin, alpha B | (RefSeq) protein lethal(2)essential for life	Protein processing in endoplasmic reticulum (ko04141);; Longevity regulating pathway - multiple species (ko04213)	[O]	Posttranslational modification, protein turnover, chaperones	Hsp20/alpha crystallin family	Protein lethal(2)essential for life OS=Drosophila melanogaster OX=7227 GN=l(2)efl PE=1 SV=1	O	Posttranslational modification, protein turnover, chaperones	hypothetical protein TSAR_003869 [Trichomalopsis sarcophagae]	biological process: response to stimulus (GO:0050896);; molecular function: binding (GO:0005488);; cellular component: intracellular (GO:0005622);; cellular component: cellular anatomical entity (GO:0110165);; biological process: cellular process (GO:0009987);; biological process: multicellular organismal process (GO:0032501);; biological process: developmental process (GO:0032502);; biological p…
EVM0014223	85.8932	1937	97.0517	2229	79.6818	1954	4.37149	95	2.10405	46	7.62649	181	3.8733e-15	4.27163	--	--	Molecular Function: odorant binding (GO:0005549);;	--	--	--	--	PBP/GOBP family	--	S	Function unknown	hypothetical protein TSAR_009702 [Trichomalopsis sarcophagae]	molecular function: binding (GO:0005488)
EVM0014411	75.0277	1478	73.0799	1466	61.3252	1314	3.29158	63	4.11381	79	4.98531	104	4.3069e-129	4.13229	--	--	--	K06910|2.7e-50|nvi:100124068|K06910 phosphatidylethanolamine-binding protein | (RefSeq) protein D2-like	--	[R]	General function prediction only	Phosphatidylethanolamine-binding protein	Phosphatidylethanolamine-binding protein homolog F40A3.3 OS=Caenorhabditis elegans OX=6239 GN=F40A3.3 PE=3 SV=1	J	Translation, ribosomal structure and biogenesis	protein D2-like [Nasonia vitripennis]	--
EVM0000474	12.9328	606	0.497539	24	5.49367	280	0.314909	15	0.598374	28	0.400278	20	0.00344243	3.878	--	--	--	--	--	--	--	--	--	--	--	--	--
EVM0000579	2.85478	54	2.10377	41	4.6905	97	1.28029	24	0.876363	17	1.63454	33	0.0226153	1.37099	--	--	Cellular Component: integral component of membrane (GO:0016021);;	K06233|2.3e-08|pbar:105426422|K06233 low density lipoprotein-related protein 2 | (RefSeq) low-density lipoprotein receptor-related protein 2	--	--	--	--	--	T	Signal transduction mechanisms	hypothetical protein TSAR_011345 [Trichomalopsis sarcophagae]	cellular component: cellular anatomical entity (GO:0110165)
EVM0001202	6.88197	204	3.7411	113	4.4462	144	1.98489	57	1.6274	47	1.4868	47	1.34273e-05	1.62027	--	--	--	--	--	--	--	--	--	--	--	protein roadkill-like [Copidosoma floridanum]	--
NewGene_8106	1.16074	39	0.926209	31	0.84086	30	0.393795	13	0.337352	11	0.274089	10	0.0415245	1.5663	--	--	--	--	--	--	--	--	--	--	--	--	--
EVM0005096	18.7887	983	18.9903	1011	15.0415	856	2.10996	107	0.899072	46	2.38046	131	2.51541e-13	3.34203	[Q]	Secondary metabolites biosynthesis, transport and catabolism	Molecular Function: catalytic activity (GO:0003824);;	K01904|1.5e-203|nvi:100124173|K01904 4-coumarate--CoA ligase [EC:6.2.1.12] | (RefSeq) luciferase-like	Ubiquinone and other terpenoid-quinone biosynthesis (ko00130)	[I]	Lipid transport and metabolism	AMP-binding enzyme	Luciferin 4-monooxygenase OS=Photuris pensylvanica OX=1710587 PE=2 SV=2	I	Lipid transport and metabolism	luciferase-like isoform X1 [Nasonia vitripennis]	molecular function: catalytic activity (GO:0003824)
EVM0015277	21.3819	2020	26.7871	2577	21.3456	2193	6.32127	575	6.30253	578	8.01436	795	1.42743e-38	1.81737	--	--	--	K07936|1.6e-08|phu:Phum_PHUM095420|K07936 GTP-binding nuclear protein Ran | (RefSeq) GTP-binding nuclear protein RAN1, putative	Ribosome biogenesis in eukaryotes (ko03008);; RNA transport (ko03013)	--	--	Haemolymph juvenile hormone binding protein (JHBP)	--	S	Function unknown	hypothetical protein TSAR_013146 [Trichomalopsis sarcophagae]	--
EVM0013511	3.8549	340	4.25927	382	7.28327	698	0.169609	15	1.58343	136	0.172537	16	0.0136698	3.08894	--	--	Molecular Function: protein binding (GO:0005515);;	K17256|7.8e-14|myi:110463651|K17256 insulin-like growth factor-binding protein complex acid labile subunit | (RefSeq) tsukushin-like	--	--	--	Leucine rich repeat	--	T	Signal transduction mechanisms	protein artichoke-like [Copidosoma floridanum]	molecular function: binding (GO:0005488)
NewGene_4299	5.98577	188	6.55556	217	3.80463	135	2.38693	75	3.07021	97	2.50374	86	0.00117011	1.08702	--	--	--	--	--	--	--	--	--	--	--	--	--
NewGene_8797	1.95818	125	1.24008	81	1.51673	105	0.581599	36	0.78853	49	0.374191	25	0.00079602	1.50682	--	--	--	--	--	--	--	--	--	--	--	uncharacterized protein LOC116415911 [Nasonia vitripennis]	--
EVM0001547	10.765	289	13.625	372	10.1012	294	4.84426	125	5.71551	149	6.52415	184	1.07961e-05	1.07859	--	--	--	K09586|1.4e-38|pgc:109856987|K09586 endoplasmic reticulum protein 29 | (RefSeq) alpha-tocopherol transfer protein-like	Protein processing in endoplasmic reticulum (ko04141)	[I]	Lipid transport and metabolism	CRAL/TRIO domain	--	I	Lipid transport and metabolism	alpha-tocopherol transfer protein-like [Nasonia vitripennis]	--
EVM0014301	2.02232	70	1.59287	56	1.05902	40	0	0	0.158969	6	0.290985	11	2.04194e-05	3.33331	--	--	Molecular Function: olfactory receptor activity (GO:0004984);; Molecular Function: odorant binding (GO:0005549);; Cellular Component: plasma membrane (GO:0005886);; Biological Process: signal transduction (GO:0007165);; Biological Process: sensory perception of smell (GO:0007608);; Cellular Component: membrane (GO:0016020);; Cellular Component: integral component of membrane (GO:0016021);;	K22984|2.2e-25|bmor:100379315|K22984 odorant receptor | (RefSeq) Or-63, BmOR-13, BmOR-15, BmOr-63; olfactory receptor 63	--	--	--	7tm Odorant receptor	Odorant receptor 94a OS=Drosophila melanogaster OX=7227 GN=Or94a PE=3 SV=1	I	Lipid transport and metabolism	odorant receptor Or1-like [Copidosoma floridanum]	molecular function: molecular transducer activity (GO:0060089);; molecular function: binding (GO:0005488);; cellular component: cellular anatomical entity (GO:0110165);; biological process: cellular process (GO:0009987);; biological process: biological regulation (GO:0065007);; biological process: multicellular organismal process (GO:0032501)
EVM0004001	83.9023	4001	97.3736	4728	94.3765	4895	46.2698	2122	53.1133	2456	43.929	2200	2.23786e-24	1.01458	--	--	Molecular Function: protein binding (GO:0005515);;	K09553|1.0e-238|aec:105145934|K09553 stress-induced-phosphoprotein 1 | (RefSeq) stress-induced-phosphoprotein 1	--	[O]	Posttranslational modification, protein turnover, chaperones	Tetratricopeptide repeat	Stress-induced-phosphoprotein 1 OS=Caenorhabditis elegans OX=6239 GN=sti-1 PE=1 SV=1	O	Posttranslational modification, protein turnover, chaperones	stress-induced-phosphoprotein 1 isoform X1 [Copidosoma floridanum]	molecular function: binding (GO:0005488)
EVM0010593	1.17932	51	0.863259	38	1.60749	75	0.375358	16	0.160886	7	0.423687	19	0.0025506	1.96261	--	--	Cellular Component: BBSome (GO:0034464);; Biological Process: non-motile cilium assembly (GO:1905515);;	K16746|8.9e-193|nvi:100119863|K16746 Bardet-Biedl syndrome 1 protein | (RefSeq) Bardet-Biedl syndrome 1 protein homolog isoform X1	--	--	--	Ciliary BBSome complex subunit 1	--	S	Function unknown	Bardet-Biedl syndrome 1 protein homolog isoform X1 [Nasonia vitripennis]	cellular component: protein-containing complex (GO:0032991);; biological process: cellular process (GO:0009987)
EVM0001227	208.175	3101	268.579	4074	182.03	2949	73.5562	1054	61.5577	889	75.4408	1180	6.10673e-32	1.71201	--	--	--	--	--	--	--	--	--	--	--	--	--
EVM0000994	0.939719	50	2.30084	124	0.931485	54	0.165332	9	0	0	0.102977	6	1.21936e-07	3.93436	--	--	Molecular Function: ionotropic glutamate receptor activity (GO:0004970);; Cellular Component: plasma membrane (GO:0005886);; Cellular Component: integral component of membrane (GO:0016021);;	K05313|6.0e-99|nvi:100677796|K05313 glutamate receptor, ionotropic, invertebrate | (RefSeq) glutamate receptor U1-like	--	--	--	Ligated ion channel L-glutamate- and glycine-binding site	--	P	Inorganic ion transport and metabolism	hypothetical protein TSAR_006447 [Trichomalopsis sarcophagae]	biological process: cellular process (GO:0009987);; biological process: localization (GO:0051179);; molecular function: transporter activity (GO:0005215);; molecular function: molecular transducer activity (GO:0060089);; cellular component: cellular anatomical entity (GO:0110165)
EVM0016715	1.19196	135	1.16145	134	0.916313	113	0.234226	26	0.06814	8	0.06944	9	9.19052e-11	3.14841	--	--	Molecular Function: ligand-gated ion channel activity (GO:0015276);; Cellular Component: integral component of membrane (GO:0016021);;	K05313|0.0e+00|nvi:103316484|K05313 glutamate receptor, ionotropic, invertebrate | (RefSeq) uncharacterized protein LOC103316484	--	[PET]	Inorganic ion transport and metabolism;; Amino acid transport and metabolism;; Signal transduction mechanisms	Ligand-gated ion channel	Glutamate receptor OS=Lymnaea stagnalis OX=6523 PE=2 SV=1	--	--	uncharacterized protein LOC103316484 [Nasonia vitripennis]	biological process: cellular process (GO:0009987);; biological process: localization (GO:0051179);; molecular function: transporter activity (GO:0005215);; cellular component: cellular anatomical entity (GO:0110165)
EVM0000705	3.01817	129	2.57207	112	3.29399	153	0	0	0	0	0	0	7.71681e-13	9.48424	--	--	--	K15255|2.9e-14|hmg:100207426|K15255 ATP-dependent DNA helicase PIF1 [EC:3.6.4.12] | (RefSeq) uncharacterized LOC100207426	--	--	--	--	--	--	--	uncharacterized protein LOC116768095 [Danaus plexippus plexippus]	--
EVM0004172	6.56826	215	5.55624	185	4.80289	171	1.88243	60	2.25923	72	2.99144	103	3.86052e-05	1.30348	--	--	Molecular Function: molecular_function (GO:0003674);; Molecular Function: binding (GO:0005488);; Molecular Function: protein binding (GO:0005515);; Cellular Component: cellular_component (GO:0005575);; Cellular Component: intracellular (GO:0005622);; Cellular Component: obsolete cell (GO:0005623);; Cellular Component: nucleus (GO:0005634);; Cellular Component: cytoplasm (GO:0005737);; Cellular Co…	--	--	[S]	Function unknown	Organic solute transport protein 1	--	S	Function unknown	hypothetical protein TSAR_003282 [Trichomalopsis sarcophagae]	molecular function: binding (GO:0005488);; cellular component: intracellular (GO:0005622);; cellular component: cellular anatomical entity (GO:0110165);; biological process: cellular process (GO:0009987)
EVM0004350	5.9447	407	7.05417	492	6.25845	466	1.85596	123	2.24885	150	1.63399	118	3.3381e-19	1.81232	[R]	General function prediction only	Molecular Function: protein binding (GO:0005515);; Biological Process: proteolysis (GO:0006508);; Molecular Function: cysteine-type peptidase activity (GO:0008234);; Cellular Component: integral component of membrane (GO:0016021);;	--	--	--	--	Tetratricopeptide repeat	--	--	--	uncharacterized protein LOC115034057 [Acyrthosiphon pisum]	molecular function: binding (GO:0005488);; biological process: metabolic process (GO:0008152);; molecular function: catalytic activity (GO:0003824);; cellular component: cellular anatomical entity (GO:0110165)
EVM0011555	5.7778	129	6.53256	148	6.55533	159	1.5088	33	3.29078	71	3.18372	75	0.000621403	1.3034	--	--	Molecular Function: odorant binding (GO:0005549);;	--	--	--	--	PBP/GOBP family	--	--	--	general odorant-binding protein 56a [Nasonia vitripennis]	molecular function: binding (GO:0005488)
EVM0012547	52.0914	3913	41.5374	3178	40.0168	3270	20.5364	1484	22.1103	1610	22.8192	1800	1.52866e-20	1.09817	[I]	Lipid transport and metabolism	Molecular Function: hydrolase activity (GO:0016787);;	K03927|2.0e-125|lhu:105667709|K03927 carboxylesterase 2 [EC:3.1.1.1 3.1.1.84 3.1.1.56] | (RefSeq) uncharacterized protein LOC105667709	Drug metabolism - other enzymes (ko00983)	[R]	General function prediction only	Carboxylesterase family	Esterase FE4 OS=Myzus persicae OX=13164 PE=1 SV=1	G	Carbohydrate transport and metabolism	carboxylesterase clade A, member 6 [Nasonia vitripennis]	molecular function: catalytic activity (GO:0003824)
EVM0000081	18.9108	958	18.1732	937	15.6314	861	3.16671	155	2.47769	122	2.97889	159	2.11143e-56	2.67222	[G]	Carbohydrate transport and metabolism	Molecular Function: glucuronosyltransferase activity (GO:0015020);; Cellular Component: integral component of membrane (GO:0016021);;	K00699|3.9e-219|nvi:100120135|K00699 glucuronosyltransferase [EC:2.4.1.17] | (RefSeq) UDP-glucuronosyltransferase 2A1	Pentose and glucuronate interconversions (ko00040);; Ascorbate and aldarate metabolism (ko00053);; Retinol metabolism (ko00830);; Porphyrin and chlorophyll metabolism (ko00860);; Metabolism of xenobiotics by cytochrome P450 (ko00980);; Drug metabolism - cytochrome P450 (ko00982);; Drug metabolism - other enzymes (ko00983)	[GC]	Carbohydrate transport and metabolism;; Energy production and conversion	UDP-glucoronosyl and UDP-glucosyl transferase	UDP-glucosyltransferase 2 OS=Dactylopius coccus OX=765876 GN=UTG2 PE=1 SV=1	G	Carbohydrate transport and metabolism	UDP-glucuronosyltransferase 2A1 [Nasonia vitripennis]	molecular function: catalytic activity (GO:0003824);; cellular component: cellular anatomical entity (GO:0110165)
EVM0000666	1.07678	59	0.733325	41	1.52743	91	0.388738	21	0.3489	19	0.267344	16	0.00220899	1.76087	[Q]	Secondary metabolites biosynthesis, transport and catabolism	Biological Process: lipid metabolic process (GO:0006629);; Cellular Component: integral component of membrane (GO:0016021);; Molecular Function: fatty-acyl-CoA reductase (alcohol-forming) activity (GO:0080019);; Molecular Function: alcohol-forming fatty acyl-CoA reductase activity (GO:0102965);;	K13356|5.1e-145|nvi:100115642|K13356 alcohol-forming fatty acyl-CoA reductase [EC:1.2.1.84] | (RefSeq) fatty acyl-CoA reductase wat-like	Peroxisome (ko04146)	[I]	Lipid transport and metabolism	Male sterility protein	Fatty acyl-CoA reductase wat OS=Drosophila melanogaster OX=7227 GN=wat PE=1 SV=1	I	Lipid transport and metabolism	fatty acyl-CoA reductase wat-like [Copidosoma floridanum]	biological process: metabolic process (GO:0008152);; cellular component: cellular anatomical entity (GO:0110165);; molecular function: catalytic activity (GO:0003824)
EVM0014340	30.5438	414	32.3206	446	27.0083	398	11.9266	156	13.3049	175	12.3858	177	1.43624e-11	1.32186	--	--	Molecular Function: structural constituent of ribosome (GO:0003735);; Cellular Component: ribosome (GO:0005840);; Biological Process: translation (GO:0006412);;	K02905|1.4e-26|aec:105154731|K02905 large subunit ribosomal protein L29e | (RefSeq) 60S ribosomal protein L29-1	Ribosome (ko03010)	[J]	Translation, ribosomal structure and biogenesis	Ribosomal L29e protein family	60S ribosomal protein L29 OS=Drosophila melanogaster OX=7227 GN=RpL29 PE=1 SV=1	J	Translation, ribosomal structure and biogenesis	PREDICTED: 60S ribosomal protein L29-1 [Ceratosolen solmsi marchali]	molecular function: structural molecule activity (GO:0005198);; cellular component: intracellular (GO:0005622);; cellular component: cellular anatomical entity (GO:0110165);; biological process: metabolic process (GO:0008152);; biological process: cellular process (GO:0009987)
EVM0010620	4.01185	184	2.0583	96	1.27657	64	0.515133	23	0.497367	23	0.041649	2	1.00257e-05	2.85164	[M]	Cell wall/membrane/envelope biogenesis	Molecular Function: glucosylceramidase activity (GO:0004348);; Biological Process: sphingolipid metabolic process (GO:0006665);;	K01201|2.4e-144|nvi:100122982|K01201 glucosylceramidase [EC:3.2.1.45] | (RefSeq) lysosomal acid glucosylceramidase	Other glycan degradation (ko00511);; Sphingolipid metabolism (ko00600);; Lysosome (ko04142)	[G]	Carbohydrate transport and metabolism	Glycosyl hydrolase family 30 TIM-barrel domain	Putative glucosylceramidase 4 OS=Caenorhabditis elegans OX=6239 GN=gba-4 PE=3 SV=2	G	Carbohydrate transport and metabolism	hypothetical protein TSAR_001010 [Trichomalopsis sarcophagae]	molecular function: catalytic activity (GO:0003824);; biological process: metabolic process (GO:0008152);; biological process: cellular process (GO:0009987)
EVM0014582	355.827	6944	390.07	7752	323.853	6874	155.41	2917	167.917	3177	187.784	3848	6.35697e-27	1.13393	--	--	Biological Process: response to hypoxia (GO:0001666);; Molecular Function: molecular_function (GO:0003674);; Molecular Function: actin binding (GO:0003779);; Molecular Function: binding (GO:0005488);; Molecular Function: protein binding (GO:0005515);; Cellular Component: cellular_component (GO:0005575);; Cellular Component: intracellular (GO:0005622);; Cellular Component: obsolete cell (GO:000562…	K09542|1.1e-45|nvi:100120922|K09542 crystallin, alpha B | (RefSeq) protein lethal(2)essential for life	Protein processing in endoplasmic reticulum (ko04141);; Longevity regulating pathway - multiple species (ko04213)	[O]	Posttranslational modification, protein turnover, chaperones	Hsp20/alpha crystallin family	Protein lethal(2)essential for life OS=Drosophila melanogaster OX=7227 GN=l(2)efl PE=1 SV=1	O	Posttranslational modification, protein turnover, chaperones	hypothetical protein TSAR_003869 [Trichomalopsis sarcophagae]	biological process: response to stimulus (GO:0050896);; molecular function: binding (GO:0005488);; cellular component: intracellular (GO:0005622);; cellular component: cellular anatomical entity (GO:0110165);; biological process: cellular process (GO:0009987);; biological process: multicellular organismal process (GO:0032501);; biological process: developmental process (GO:0032502);; biological p…
EVM0012832	7.14778	515	7.56048	555	6.13572	481	0.787363	55	0.437863	31	1.10828	84	1.65759e-33	3.20735	[O]	Posttranslational modification, protein turnover, chaperones	Molecular Function: metalloendopeptidase activity (GO:0004222);; Cellular Component: integral component of membrane (GO:0016021);;	K01389|1.4e-154|aag:5571713|K01389 neprilysin [EC:3.4.24.11] | (RefSeq) neprilysin	--	[E]	Amino acid transport and metabolism	Peptidase family M13	Neprilysin-11 OS=Caenorhabditis elegans OX=6239 GN=nep-11 PE=1 SV=2	E	Amino acid transport and metabolism	endothelin-converting enzyme homolog isoform X1 [Nasonia vitripennis]	biological process: metabolic process (GO:0008152);; molecular function: catalytic activity (GO:0003824);; cellular component: cellular anatomical entity (GO:0110165)
EVM0009845	8.38528	550	9.34739	625	7.68872	549	5.34233	337	2.18578	139	2.77958	192	1.59232e-06	1.36368	[IQ]	Lipid transport and metabolism;; Secondary metabolites biosynthesis, transport and catabolism	Molecular Function: catalytic activity (GO:0003824);;	K01904|3.2e-179|nvi:107980716|K01904 4-coumarate--CoA ligase [EC:6.2.1.12] | (RefSeq) luciferin 4-monooxygenase-like	Ubiquinone and other terpenoid-quinone biosynthesis (ko00130)	[I]	Lipid transport and metabolism	AMP-binding enzyme	Luciferin 4-monooxygenase OS=Photuris pensylvanica OX=1710587 PE=2 SV=2	I	Lipid transport and metabolism	4-coumarate--CoA ligase 1-like [Copidosoma floridanum]	molecular function: catalytic activity (GO:0003824)
NewGene_8406	3.4146	111	3.9557	131	3.47951	124	0.189015	6	0	0	0	0	0.00022193	5.89051	--	--	--	--	--	--	--	--	--	--	--	--	--
EVM0015904	7.07252	267	6.11216	235	5.49466	226	0.447865	17	0.64659	24	0.428223	17	3.63452e-29	3.66392	--	--	Molecular Function: olfactory receptor activity (GO:0004984);; Molecular Function: odorant binding (GO:0005549);; Cellular Component: plasma membrane (GO:0005886);; Biological Process: signal transduction (GO:0007165);; Cellular Component: integral component of membrane (GO:0016021);;	K22984|6.4e-07|dvi:6625969|K22984 odorant receptor | (RefSeq) odorant receptor 49b	--	--	--	7tm Odorant receptor	--	I	Lipid transport and metabolism	odorant receptor 236 [Nasonia vitripennis]	molecular function: molecular transducer activity (GO:0060089);; molecular function: binding (GO:0005488);; cellular component: cellular anatomical entity (GO:0110165);; biological process: cellular process (GO:0009987);; biological process: biological regulation (GO:0065007)
EVM0012379	5.62113	434	3.78778	298	3.38946	285	1.42741	106	1.24958	94	1.42331	116	7.07046e-11	1.70416	[I]	Lipid transport and metabolism	Biological Process: lipid metabolic process (GO:0006629);;	K01052|5.8e-81|zne:110832612|K01052 lysosomal acid lipase/cholesteryl ester hydrolase [EC:3.1.1.13] | (RefSeq) uncharacterized protein LOC110832612	Steroid biosynthesis (ko00100);; Lysosome (ko04142)	[I]	Lipid transport and metabolism	Partial alpha/beta-hydrolase lipase region	Lipase 3 OS=Drosophila melanogaster OX=7227 GN=Lip3 PE=2 SV=1	I	Lipid transport and metabolism	hypothetical protein TSAR_007235 [Trichomalopsis sarcophagae]	biological process: metabolic process (GO:0008152)
NewGene_716	0.681328	31	0.94454	37	1.38806	58	0	0	0	0	0	0	1.16773e-07	7.83056	--	--	--	--	--	--	--	--	--	--	--	uncharacterized protein LOC103317735 [Nasonia vitripennis]	--
EVM0001113	14.2799	205	18.492	270	13.7363	214	0	0	0	0	0	0	1.48517e-15	10.2983	--	--	--	--	--	--	--	--	--	--	--	--	--
NewGene_7829	0.652733	35	1.4952	82	0.657397	39	0	0	0.342234	18	0.234409	14	0.00836822	2.32824	[QV]	Secondary metabolites biosynthesis, transport and catabolism;; Defense mechanisms	Molecular Function: monooxygenase activity (GO:0004497);; Molecular Function: iron ion binding (GO:0005506);; Biological Process: biological_process (GO:0008150);; Molecular Function: oxidoreductase activity, acting on paired donors, with incorporation or reduction of molecular oxygen (GO:0016705);; Molecular Function: heme binding (GO:0020037);; Biological Process: sleep (GO:0030431);; Biologica…	K15001|9.58e-99|nvi:100123128|K15001 cytochrome P450 family 4 [EC:1.14.-.-] | (RefSeq) cytochrome P450 4C1 isoform X1	--	[QI]	Secondary metabolites biosynthesis, transport and catabolism;; Lipid transport and metabolism	Cytochrome P450	Probable cytochrome P450 4ac1 OS=Drosophila melanogaster OX=7227 GN=Cyp4ac1 PE=2 SV=1	Q	Secondary metabolites biosynthesis, transport and catabolism	probable cytochrome P450 4p3 isoform X3 [Nasonia vitripennis]	biological process: metabolic process (GO:0008152);; molecular function: catalytic activity (GO:0003824);; molecular function: binding (GO:0005488);; biological process: multicellular organismal process (GO:0032501)
EVM0004462	0.990176	81	1.67046	139	1.49981	134	0.190086	15	0.34706	28	0.536907	47	1.93139e-05	1.99602	--	--	Cellular Component: integral component of membrane (GO:0016021);;	K06233|8.2e-53|aec:105147079|K06233 low density lipoprotein-related protein 2 | (RefSeq) low-density lipoprotein receptor-related protein 2	--	[T]	Signal transduction mechanisms	Coagulation Factor Xa inhibitory site	--	T	Signal transduction mechanisms	low-density lipoprotein receptor-related protein 2 isoform X2 [Nasonia vitripennis]	cellular component: cellular anatomical entity (GO:0110165)
EVM0003189	4.12782	127	2.61584	82	2.227	75	0.689595	21	1.18102	36	1.30316	42	0.00124033	1.55004	--	--	Cellular Component: Golgi membrane (GO:0000139);; Cellular Component: caveola (GO:0005901);; Cellular Component: integral component of membrane (GO:0016021);; Biological Process: caveola assembly (GO:0070836);;	K12959|1.7e-74|nvi:100113488|K12959 caveolin 3 | (RefSeq) caveolin-3-like isoform X1	Endocytosis (ko04144)	--	--	Caveolin	--	U	Intracellular trafficking, secretion, and vesicular transport	caveolin-3-like isoform X2 [Nasonia vitripennis]	cellular component: cellular anatomical entity (GO:0110165);; biological process: cellular process (GO:0009987)
EVM0001897	63.0787	6174	66.0143	6579	50.5883	5385	23.4044	2203	27.412	2601	30.4303	3127	1.15909e-22	1.21434	[QV]	Secondary metabolites biosynthesis, transport and catabolism;; Defense mechanisms	Molecular Function: monooxygenase activity (GO:0004497);; Molecular Function: iron ion binding (GO:0005506);; Cellular Component: integral component of membrane (GO:0016021);; Molecular Function: oxidoreductase activity, acting on paired donors, with incorporation or reduction of molecular oxygen (GO:0016705);; Molecular Function: heme binding (GO:0020037);;	K14999|9.2e-197|nvi:100118363|K14999 cytochrome P450 family 6 [EC:1.14.-.-] | (RefSeq) CYP6AQ8; cytochrome P450 6AQ8	--	[Q]	Secondary metabolites biosynthesis, transport and catabolism	Cytochrome P450	Cytochrome P450 6k1 OS=Blattella germanica OX=6973 GN=CYP6K1 PE=2 SV=1	Q	Secondary metabolites biosynthesis, transport and catabolism	hypothetical protein TSAR_006839 [Trichomalopsis sarcophagae]	biological process: metabolic process (GO:0008152);; molecular function: catalytic activity (GO:0003824);; molecular function: binding (GO:0005488);; cellular component: cellular anatomical entity (GO:0110165)
EVM0014265	6.19328	99	5.32818	87	5.15591	90	1.74232	27	2.36427	37	0.976912	17	0.000144695	1.77592	[U]	Intracellular trafficking, secretion, and vesicular transport	Molecular Function: GTP binding (GO:0005525);;	K07944|2.6e-93|nvi:100124101|K07944 ADP-ribosylation factor-like protein 3 | (RefSeq) ADP-ribosylation factor-like protein 3	--	[R]	General function prediction only	ADP-ribosylation factor family	ADP-ribosylation factor-like protein 3 OS=Caenorhabditis elegans OX=6239 GN=arl-3 PE=1 SV=1	U	Intracellular trafficking, secretion, and vesicular transport	ADP-ribosylation factor-like protein 3 [Nasonia vitripennis]	molecular function: binding (GO:0005488)
NewGene_5751	6.43119	125	4.49618	89	3.27289	70	0.501325	11	0	0	0.797026	18	0.0243399	3.32029	--	--	--	--	--	--	--	--	--	--	--	--	--
NewGene_7706	4.17805	127	3.94457	122	2.9986	99	0.988016	29	2.09622	62	2.57503	82	0.0240238	1.04042	--	--	Molecular Function: DNA binding (GO:0003677);;	--	--	--	--	Tc3 transposase	Transposable element Tc3 transposase OS=Caenorhabditis elegans OX=6239 GN=tc3a PE=1 SV=1	S	Function unknown	uncharacterized protein DEA37_0013878 [Paragonimus westermani]	molecular function: binding (GO:0005488)
EVM0001659	1.78361	129	1.56331	115	1.35214	106	0.273052	19	0.439421	31	0.448591	34	2.76714e-07	2.08075	[G]	Carbohydrate transport and metabolism	Molecular Function: UDP-glycosyltransferase activity (GO:0008194);;	K00699|9.2e-176|nvi:100121977|K00699 glucuronosyltransferase [EC:2.4.1.17] | (RefSeq) UDP-glucuronosyltransferase 2C1	Pentose and glucuronate interconversions (ko00040);; Ascorbate and aldarate metabolism (ko00053);; Retinol metabolism (ko00830);; Porphyrin and chlorophyll metabolism (ko00860);; Metabolism of xenobiotics by cytochrome P450 (ko00980);; Drug metabolism - cytochrome P450 (ko00982);; Drug metabolism - other enzymes (ko00983)	[GC]	Carbohydrate transport and metabolism;; Energy production and conversion	UDP-glucoronosyl and UDP-glucosyl transferase	UDP-glycosyltransferase UGT5 OS=Dactylopius coccus OX=765876 GN=UGT5 PE=1 SV=1	G	Carbohydrate transport and metabolism	PREDICTED: UDP-glucuronosyltransferase 2C1-like isoform X1 [Ceratosolen solmsi marchali]	molecular function: catalytic activity (GO:0003824)
EVM0008956	0.56697	29	1.23522	63	0.677958	37	0.099076	5	0.206299	10	0.399054	21	0.0166131	1.87447	--	--	Molecular Function: GTP binding (GO:0005525);;	--	--	--	--	50S ribosome-binding GTPase	--	S	Function unknown	uncharacterized protein LOC117181133 [Belonocnema treatae]	molecular function: binding (GO:0005488)
EVM0003788	3.09229	169	1.92516	107	1.56514	93	0.092607	5	0	0	0	0	2.04845e-05	6.18476	[I]	Lipid transport and metabolism	Biological Process: lipid catabolic process (GO:0016042);; Molecular Function: hydrolase activity, acting on ester bonds (GO:0016788);;	K01052|7.2e-118|nvi:100678154|K01052 lysosomal acid lipase/cholesteryl ester hydrolase [EC:3.1.1.13] | (RefSeq) lipase 3 isoform X1	Steroid biosynthesis (ko00100);; Lysosome (ko04142)	[I]	Lipid transport and metabolism	Partial alpha/beta-hydrolase lipase region	Lipase 3 OS=Drosophila melanogaster OX=7227 GN=Lip3 PE=2 SV=1	I	Lipid transport and metabolism	lipase 3 isoform X1 [Nasonia vitripennis]	biological process: metabolic process (GO:0008152);; molecular function: catalytic activity (GO:0003824)
EVM0002270	0.989328	85	0.963702	85	1.02206	96	0.510997	43	0.464971	39	0.556201	51	0.0193616	1.00903	--	--	--	--	--	--	--	--	--	--	--	uncharacterized protein LOC100678221 [Nasonia vitripennis]	--
EVM0005791	1.37224	98	2.0342	147	1.27861	99	0.575073	40	0.828459	57	0.280448	21	0.000977656	1.55179	--	--	--	--	--	--	--	--	--	--	--	uncharacterized protein LOC107981407 [Nasonia vitripennis]	--
EVM0000744	1.20546	88	0.556991	41	0.539041	43	0.230429	17	0.274303	20	0.372671	29	0.0266248	1.41144	[O]	Posttranslational modification, protein turnover, chaperones	Molecular Function: ATP binding (GO:0005524);;	K00665|4.3e-196|tca:658978|K00665 fatty acid synthase, animal type [EC:2.3.1.85] | (RefSeq) IQ and AAA domain-containing protein 1	Fatty acid biosynthesis (ko00061);; Fatty acid metabolism (ko01212)	[O]	Posttranslational modification, protein turnover, chaperones	ATPase family associated with various cellular activities (AAA)	--	O	Posttranslational modification, protein turnover, chaperones	dynein regulatory complex protein 11 [Nasonia vitripennis]	molecular function: binding (GO:0005488)
EVM0005643	2.36051	148	3.48021	223	2.57693	176	0	0	0	0	0	0	2.30842e-14	9.96368	--	--	--	--	--	--	--	--	--	--	--	uncharacterized protein LOC106654063 [Trichogramma pretiosum]	--
EVM0000229	40.1435	3347	34.6525	2942	36.7942	3336	14.1034	1131	12.8053	1035	11.295	989	1.6208e-47	1.6149	--	--	Molecular Function: GDP-Man:Man3GlcNAc2-PP-Dol alpha-1,2-mannosyltransferase activity (GO:0004377);; Cellular Component: integral component of membrane (GO:0016021);;	K21991|0.0e+00|nvi:100116069|K21991 protein unc-45 | (RefSeq) protein unc-45 homolog B	--	[ODR]	Posttranslational modification, protein turnover, chaperones;; Cell cycle control, cell division, chromosome partitioning;; General function prediction only	Myosin-binding striated muscle assembly central	--	--	--	hypothetical protein TSAR_006013 [Trichomalopsis sarcophagae]	biological process: metabolic process (GO:0008152);; molecular function: catalytic activity (GO:0003824);; cellular component: cellular anatomical entity (GO:0110165)
EVM0001557	92.8885	1059	75.3362	874	49.5222	614	16.1568	177	15.943	177	5.37184	65	1.16307e-05	2.61059	--	--	--	--	--	--	--	Insect pheromone-binding family, A10/OS-D	--	--	--	--	--
EVM0016919	1.37776	75	1.62985	90	2.05576	121	1.32223	69	0.59293	31	0.695448	40	0.0432799	1.01696	[O]	Posttranslational modification, protein turnover, chaperones	Molecular Function: serine-type endopeptidase activity (GO:0004252);; Biological Process: proteolysis (GO:0006508);;	K01312|2.2e-53|nvi:100116663|K01312 trypsin [EC:3.4.21.4] | (RefSeq) SP135; serine protease 135 precursor	Neuroactive ligand-receptor interaction (ko04080)	[E]	Amino acid transport and metabolism	Trypsin	Trypsin-1 OS=Anopheles gambiae OX=7165 GN=TRYP1 PE=2 SV=3	O	Posttranslational modification, protein turnover, chaperones	serine protease 135 precursor [Nasonia vitripennis]	biological process: metabolic process (GO:0008152);; molecular function: catalytic activity (GO:0003824)
EVM0001409	45.2272	1754	53.1332	2098	47.6564	2010	16.6559	621	18.8891	710	18.8394	767	7.92646e-38	1.4944	[O]	Posttranslational modification, protein turnover, chaperones	Molecular Function: peptidyl-prolyl cis-trans isomerase activity (GO:0003755);; Molecular Function: FK506 binding (GO:0005528);; Molecular Function: heat shock protein binding (GO:0031072);;	K09571|3.3e-203|nvi:100122049|K09571 FK506-binding protein 4/5 [EC:5.2.1.8] | (RefSeq) peptidyl-prolyl cis-trans isomerase FKBP4 isoform X1	--	[O]	Posttranslational modification, protein turnover, chaperones	FKBP-type peptidyl-prolyl cis-trans isomerase	FK506-binding protein 59 OS=Drosophila melanogaster OX=7227 GN=Fkbp59 PE=1 SV=1	O	Posttranslational modification, protein turnover, chaperones	hypothetical protein TSAR_001033 [Trichomalopsis sarcophagae]	molecular function: catalytic activity (GO:0003824);; molecular function: binding (GO:0005488)
EVM0018943	336.692	18969	353.059	20254	291.828	17881	62.8229	3404	97.6436	5333	146.633	8673	2.17013e-05	1.74448	--	--	--	--	--	--	--	--	--	--	--	--	--
EVM0018444	16.8826	1920	15.0694	1745	15.6909	1941	3.35129	367	3.95708	437	3.93733	471	6.4184e-74	2.14933	--	--	Molecular Function: DNA-binding transcription factor activity, RNA polymerase II-specific (GO:0000981);; Biological Process: morphogenesis of an epithelium (GO:0002009);; Biological Process: instar larval or pupal development (GO:0002165);; Molecular Function: molecular_function (GO:0003674);; Molecular Function: nucleic acid binding (GO:0003676);; Molecular Function: DNA binding (GO:0003677);; M…	K09198|9.1e-162|pbar:105430214|K09198 transcription factor Sp8 | (RefSeq) transcription factor Sp9	--	[R]	General function prediction only	--	Transcription factor btd OS=Drosophila melanogaster OX=7227 GN=btd PE=2 SV=1	K	Transcription	transcription factor Sp9 isoform X2 [Nasonia vitripennis]	biological process: biological regulation (GO:0065007);; molecular function: transcription regulator activity (GO:0140110);; biological process: developmental process (GO:0032502);; biological process: multicellular organismal process (GO:0032501);; molecular function: binding (GO:0005488);; cellular component: intracellular (GO:0005622);; cellular component: cellular anatomical entity (GO:011016…
EVM0009548	1.2771	38	1.49625	45	1.30558	42	0.268992	8	0.684806	20	0.046215	2	0.0137612	2.06402	--	--	Cellular Component: cilium (GO:0005929);; Biological Process: intraciliary transport (GO:0042073);;	K19682|1.7e-127|nvi:100123732|K19682 intraflagellar transport protein 46 | (RefSeq) intraflagellar transport protein 46 homolog	--	--	--	Intraflagellar transport complex B protein 46 C terminal	Intraflagellar transport protein 46 homolog OS=Schistosoma japonicum OX=6182 GN=SJCHGC08984 PE=2 SV=1	S	Function unknown	hypothetical protein TSAR_016095 [Trichomalopsis sarcophagae]	cellular component: cellular anatomical entity (GO:0110165);; biological process: cellular process (GO:0009987);; biological process: localization (GO:0051179)
EVM0002109	281.535	22508	312.643	25450	322.245	28019	64.8952	4990	58.0785	4501	56.3945	4734	1.99605e-163	2.42058	[O]	Posttranslational modification, protein turnover, chaperones	Molecular Function: ATP binding (GO:0005524);;	K03283|0.0e+00|nvi:100119971|K03283 heat shock 70kDa protein 1/2/6/8 | (RefSeq) heat shock protein 68	Spliceosome (ko03040);; Protein processing in endoplasmic reticulum (ko04141);; Endocytosis (ko04144);; Longevity regulating pathway - multiple species (ko04213)	[O]	Posttranslational modification, protein turnover, chaperones	Hsp70 protein	Major heat shock 70 kDa protein Aa OS=Drosophila melanogaster OX=7227 GN=Hsp70Aa PE=1 SV=2	O	Posttranslational modification, protein turnover, chaperones	heat shock protein 68-like [Trichogramma pretiosum]	molecular function: binding (GO:0005488)
EVM0006585	1204.09	43700	1372.82	50733	1143.55	45138	335.102	11696	445.91	15688	862.21	32851	0.0253556	1.24377	[O]	Posttranslational modification, protein turnover, chaperones	Molecular Function: carboxypeptidase activity (GO:0004180);; Molecular Function: metallocarboxypeptidase activity (GO:0004181);; Biological Process: proteolysis (GO:0006508);; Molecular Function: zinc ion binding (GO:0008270);;	K01298|7.6e-77|lhu:105673299|K01298 carboxypeptidase A2 [EC:3.4.17.15] | (RefSeq) carboxypeptidase B	--	[S]	Function unknown	Zinc carboxypeptidase	Carboxypeptidase B OS=Helicoverpa zea OX=7113 GN=CPB PE=1 SV=1	O	Posttranslational modification, protein turnover, chaperones	carboxypeptidase B isoform X1 [Nasonia vitripennis]	biological process: metabolic process (GO:0008152);; molecular function: catalytic activity (GO:0003824);; molecular function: binding (GO:0005488)
EVM0016914	0.964675	79	1.25454	105	2.11317	188	0.336524	27	0.586904	47	0.42253	37	8.53281e-05	1.74049	[R]	General function prediction only	Molecular Function: chitinase activity (GO:0004568);; Biological Process: chitin catabolic process (GO:0006032);; Biological Process: cell wall macromolecule catabolic process (GO:0016998);;	K01183|2.4e-53|nvi:100113615|K01183 chitinase [EC:3.2.1.14] | (RefSeq) endochitinase At2g43610	Amino sugar and nucleotide sugar metabolism (ko00520)	[R]	General function prediction only	Chitinase class I	--	S	Function unknown	putative endochitinase 3 [Melittobia sp. EOM-2016]	molecular function: catalytic activity (GO:0003824);; biological process: metabolic process (GO:0008152);; biological process: cellular process (GO:0009987)
EVM0015486	67.0386	1190	77.6763	1404	77.293	1493	14.0915	241	8.79919	152	12.9081	241	3.34406e-56	2.69252	--	--	Molecular Function: metal ion binding (GO:0046872);;	K09542|1.9e-76|nvi:100120946|K09542 crystallin, alpha B | (RefSeq) protein lethal(2)essential for life	Protein processing in endoplasmic reticulum (ko04141);; Longevity regulating pathway - multiple species (ko04213)	[O]	Posttranslational modification, protein turnover, chaperones	Hsp20/alpha crystallin family	Protein lethal(2)essential for life OS=Drosophila melanogaster OX=7227 GN=l(2)efl PE=1 SV=1	O	Posttranslational modification, protein turnover, chaperones	protein lethal(2)essential for life [Nasonia vitripennis]	molecular function: binding (GO:0005488)
EVM0017693	3.56401	105	3.06591	92	2.31129	74	0	0	0	0	0	0	4.57803e-11	8.95738	--	--	--	--	--	--	--	--	--	--	--	band 7 protein AGAP004871 isoform X1 [Ceratina calcarata]	--
NewGene_5542	18.307	1568	14.1097	1455	13.8802	1397	1.01931	101	0.845749	97	2.03137	248	1.99448e-13	3.33865	[QV]	Secondary metabolites biosynthesis, transport and catabolism;; Defense mechanisms	Molecular Function: monooxygenase activity (GO:0004497);; Molecular Function: iron ion binding (GO:0005506);; Molecular Function: oxidoreductase activity, acting on paired donors, with incorporation or reduction of molecular oxygen (GO:0016705);; Molecular Function: heme binding (GO:0020037);;	K15001|5.83e-116|nvi:100121787|K15001 cytochrome P450 family 4 [EC:1.14.-.-] | (RefSeq) CYP4AB15; cytochrome P450 4AB15	--	[QI]	Secondary metabolites biosynthesis, transport and catabolism;; Lipid transport and metabolism	Cytochrome P450	Cytochrome P450 4C1 OS=Blaberus discoidalis OX=6981 GN=CYP4C1 PE=2 SV=1	Q	Secondary metabolites biosynthesis, transport and catabolism	cytochrome P450 4AB15 isoform X1 [Nasonia vitripennis]	biological process: metabolic process (GO:0008152);; molecular function: catalytic activity (GO:0003824);; molecular function: binding (GO:0005488)
EVM0017804	23.6486	330	20.8605	297	17.6818	269	8.29372	112	8.13726	111	14.0738	207	0.000194206	1.08358	--	--	--	--	--	--	--	--	--	--	--	--	--
EVM0018086	0.935123	53	0.801624	46	0.725771	45	0.295165	16	0.263114	15	0.110525	7	0.00359982	1.92511	--	--	Biological Process: system process (GO:0003008);; Cellular Component: centriole (GO:0005814);; Biological Process: organelle organization (GO:0006996);; Biological Process: mitochondrion organization (GO:0007005);; Biological Process: cell communication (GO:0007154);; Biological Process: cell-cell signaling (GO:0007267);; Biological Process: chemical synaptic transmission (GO:0007268);; Biologica…	K16543|2.3e-160|nvi:100118426|K16543 centrosomal protein CEP89 | (RefSeq) centrosomal protein of 89 kDa	--	--	--	--	Protein Cep89 homolog OS=Drosophila melanogaster OX=7227 GN=Cep89 PE=2 SV=1	S	Function unknown	centrosomal protein of 89 kDa [Nasonia vitripennis]	biological process: multicellular organismal process (GO:0032501);; cellular component: intracellular (GO:0005622);; cellular component: cellular anatomical entity (GO:0110165);; biological process: cellular process (GO:0009987);; biological process: signaling (GO:0023052);; biological process: behavior (GO:0007610)
EVM0010529	27.3826	798	30.4642	904	20.7956	660	10.2566	288	9.88946	280	8.98886	275	5.60672e-17	1.50107	--	--	Cellular Component: extracellular region (GO:0005576);; Molecular Function: chitin binding (GO:0008061);;	K15174|1.5e-98|clec:106668192|K15174 RNA polymerase II-associated factor 1 | (RefSeq) RNA polymerase II-associated factor 1 homolog isoform X2	--	--	--	Chitin binding Peritrophin-A domain	Protein obstructor-E OS=Drosophila melanogaster OX=7227 GN=obst-E PE=2 SV=2	S	Function unknown	cuticular protein analogous to peritrophins 3-A1 precursor [Nasonia vitripennis]	cellular component: cellular anatomical entity (GO:0110165);; molecular function: binding (GO:0005488)
EVM0017673	4.33167	212	2.58091	129	2.761	147	1.48439	70	1.5178	72	1.52264	78	0.000769967	1.16568	--	--	--	--	--	--	--	--	--	--	--	uncharacterized protein LOC106651982 [Trichogramma pretiosum]	--
EVM0004291	1.52468	138	0.428585	40	0.610596	60	0.323179	28	0.42142	37	0.340465	33	0.0320705	1.30578	--	--	--	K13172|1.8e-79|bim:100742674|K13172 serine/arginine repetitive matrix protein 2 | (RefSeq) uncharacterized protein LOC100742674	--	--	--	--	--	S	Function unknown	uncharacterized protein LOC106639778, partial [Copidosoma floridanum]	--
EVM0015986	1.99712	441	0.809666	182	0.615888	148	0.484166	103	0.665562	143	0.584135	136	0.0133403	1.04789	--	--	--	K10693|0.0e+00|nvi:100120311|K10693 RCR-type E3 ubiquitin transferase [EC:2.3.2.33] | (RefSeq) E3 ubiquitin-protein ligase MYCBP2 isoform X3	--	[T]	Signal transduction mechanisms	PHR domain	E3 ubiquitin-protein ligase highwire OS=Drosophila melanogaster OX=7227 GN=hiw PE=1 SV=2	T	Signal transduction mechanisms	E3 ubiquitin-protein ligase MYCBP2 isoform X6 [Nasonia vitripennis]	--
EVM0001162	93.5187	1322	100.151	1441	81.7062	1256	44.0487	599	41.8377	574	47.6651	707	2.98284e-16	1.11056	[J]	Translation, ribosomal structure and biogenesis	Molecular Function: RNA binding (GO:0003723);; Molecular Function: structural constituent of ribosome (GO:0003735);; Cellular Component: cytosolic large ribosomal subunit (GO:0022625);;	K02908|2.4e-57|mdl:103577178|K02908 large subunit ribosomal protein L30e | (RefSeq) 60S ribosomal protein L30	Ribosome (ko03010)	[J]	Translation, ribosomal structure and biogenesis	Ribosomal protein L7Ae/L30e/S12e/Gadd45 family	60S ribosomal protein L30 OS=Spodoptera frugiperda OX=7108 GN=RpL30 PE=3 SV=1	J	Translation, ribosomal structure and biogenesis	PREDICTED: 60S ribosomal protein L30 [Microplitis demolitor]	molecular function: binding (GO:0005488);; molecular function: structural molecule activity (GO:0005198);; cellular component: intracellular (GO:0005622);; cellular component: protein-containing complex (GO:0032991);; cellular component: cellular anatomical entity (GO:0110165)
NewGene_1576	385.604	17116	360.333	16286	333.769	16113	67.3959	2877	108.985	4690	199.08	9277	0.00441701	1.5897	--	--	--	--	--	--	--	--	--	--	--	--	--
EVM0010621	27.5765	2093	23.2252	1795	19.2005	1585	1.67675	123	1.18066	87	1.86344	149	6.34498e-108	3.94784	--	--	Molecular Function: olfactory receptor activity (GO:0004984);; Molecular Function: odorant binding (GO:0005549);; Cellular Component: plasma membrane (GO:0005886);; Biological Process: signal transduction (GO:0007165);; Cellular Component: integral component of membrane (GO:0016021);;	K22984|2.7e-243|nvi:100118829|K22984 odorant receptor | (RefSeq) Or1; odorant receptor 1	--	--	--	7tm Odorant receptor	Odorant receptor coreceptor OS=Harpegnathos saltator OX=610380 GN=Orco PE=1 SV=1	I	Lipid transport and metabolism	odorant receptor 1 [Nasonia vitripennis]	molecular function: molecular transducer activity (GO:0060089);; molecular function: binding (GO:0005488);; cellular component: cellular anatomical entity (GO:0110165);; biological process: cellular process (GO:0009987);; biological process: biological regulation (GO:0065007)
EVM0001892	46.7105	916	39.6477	792	24.1852	516	2.08392	40	0	0	2.81276	58	0.0147453	4.53078	--	--	Molecular Function: odorant binding (GO:0005549);;	--	--	--	--	PBP/GOBP family	--	--	--	--	molecular function: binding (GO:0005488)
EVM0009663	250.679	26932	289.395	31659	247.794	28954	129.437	13374	123.994	12914	142.501	16073	5.4705e-28	1.0601	[G]	Carbohydrate transport and metabolism	Molecular Function: catalytic activity (GO:0003824);; Biological Process: carbohydrate metabolic process (GO:0005975);;	K01187|5.5e-190|lhu:105673533|K01187 alpha-glucosidase [EC:3.2.1.20] | (RefSeq) maltase 1-like	Galactose metabolism (ko00052);; Starch and sucrose metabolism (ko00500)	[G]	Carbohydrate transport and metabolism	Alpha amylase, catalytic domain	Maltase 1 OS=Drosophila virilis OX=7244 GN=Mal-B1 PE=3 SV=2	G	Carbohydrate transport and metabolism	maltase 1 [Nasonia vitripennis]	molecular function: catalytic activity (GO:0003824);; biological process: metabolic process (GO:0008152)
EVM0010658	13.6137	245	12.0134	220	12.1931	238	0.718221	13	0	0	1.50005	29	0.00895195	4.09044	--	--	--	K06910|1.6e-51|nvi:100124068|K06910 phosphatidylethanolamine-binding protein | (RefSeq) protein D2-like	--	[R]	General function prediction only	Phosphatidylethanolamine-binding protein	Putative odorant-binding protein A5 OS=Drosophila melanogaster OX=7227 GN=a5 PE=2 SV=2	J	Translation, ribosomal structure and biogenesis	protein D2-like [Copidosoma floridanum]	--
EVM0005543	38.3045	541	15.7125	226	1.08951	17	0.489223	7	2.6811	37	0.287357	5	0.0177001	4.05727	--	--	--	--	--	--	--	--	--	--	--	--	--
EVM0007934	19.5766	389	22.5861	457	12.9305	279	2.3611	46	0	0	1.70418	36	0.0420918	3.78257	--	--	--	--	--	--	--	--	--	--	--	--	--
NewGene_1675	3742.5	240697	128.62	8424	523.492	36618	66.7187	4127	89.0791	5554	74.1543	5007	0.00124151	4.3283	--	--	--	--	--	--	--	--	--	--	--	uncharacterized protein LOC117215976 [Bombus bifarius]	--
EVM0008055	1.28511	260	0.655733	135	1.0692	235	0.377755	74	0.645732	127	0.472975	101	0.00211151	1.0741	--	--	Cellular Component: cellular_component (GO:0005575);; Cellular Component: extracellular region (GO:0005576);; Cellular Component: extracellular matrix (GO:0031012);; Cellular Component: obsolete extracellular region part (GO:0044421);;	K07964|8.7e-47|tca:659639|K07964 heparanase [EC:3.2.1.166] | (RefSeq) heparanase-like	Glycosaminoglycan degradation (ko00531)	--	--	--	--	O	Posttranslational modification, protein turnover, chaperones	uncharacterized protein LOC100678525 [Nasonia vitripennis]	cellular component: cellular anatomical entity (GO:0110165)
EVM0004917	7.85791	279	6.47613	235	6.72682	260	0.353273	13	0.295257	11	0.708053	27	3.45251e-30	3.94117	--	--	Biological Process: system process (GO:0003008);; Molecular Function: molecular_function (GO:0003674);; Molecular Function: transmembrane signaling receptor activity (GO:0004888);; Molecular Function: olfactory receptor activity (GO:0004984);; Molecular Function: binding (GO:0005488);; Molecular Function: odorant binding (GO:0005549);; Cellular Component: cellular_component (GO:0005575);; Cellula…	K22984|7.8e-26|bter:100647497|K22984 odorant receptor | (RefSeq) odorant receptor 13a	--	--	--	7tm Odorant receptor	Odorant receptor 49b OS=Drosophila melanogaster OX=7227 GN=Or49b PE=2 SV=1	I	Lipid transport and metabolism	hypothetical protein TSAR_015328 [Trichomalopsis sarcophagae]	biological process: multicellular organismal process (GO:0032501);; molecular function: molecular transducer activity (GO:0060089);; molecular function: binding (GO:0005488);; cellular component: cellular anatomical entity (GO:0110165);; biological process: cellular process (GO:0009987);; biological process: biological regulation (GO:0065007);; biological process: response to stimulus (GO:0050896…
EVM0018603	36.7274	487	39.4153	532	28.9221	417	3.7269	48	3.93308	51	2.94801	41	6.49122e-46	3.37203	--	--	Biological Process: intracellular cholesterol transport (GO:0032367);;	K13443|1.2e-51|nvi:100121976|K13443 Niemann-Pick C2 protein | (RefSeq) NPC intracellular cholesterol transporter 2 homolog a	Lysosome (ko04142)	[S]	Function unknown	ML domain	NPC intracellular cholesterol transporter 2 homolog a OS=Drosophila melanogaster OX=7227 GN=Npc2a PE=2 SV=1	S	Function unknown	NPC intracellular cholesterol transporter 2 homolog a [Nasonia vitripennis]	biological process: cellular process (GO:0009987);; biological process: localization (GO:0051179)
EVM0009700	16.2497	327	19.7984	406	13.9624	306	6.97443	135	7.005	137	6.16021	131	2.36526e-09	1.3794	--	--	Cellular Component: anaphase-promoting complex (GO:0005680);; Biological Process: regulation of mitotic cell cycle spindle assembly checkpoint (GO:0090266);;	--	--	--	--	Anaphase-promoting complex subunit 15	--	S	Function unknown	PREDICTED: anaphase-promoting complex subunit 15-like [Eufriesea mexicana]	cellular component: intracellular (GO:0005622);; cellular component: protein-containing complex (GO:0032991);; cellular component: cellular anatomical entity (GO:0110165);; biological process: biological regulation (GO:0065007)
EVM0002801	303.135	5024	334.457	5644	292.772	5277	178.058	2838	141.836	2279	154.477	2688	4.71812e-20	1.03808	[J]	Translation, ribosomal structure and biogenesis	Molecular Function: structural constituent of ribosome (GO:0003735);; Cellular Component: ribosome (GO:0005840);; Biological Process: translation (GO:0006412);;	K02976|8.8e-58|nvi:100121670|K02976 small subunit ribosomal protein S26e | (RefSeq) 40S ribosomal protein S26	Ribosome (ko03010)	[J]	Translation, ribosomal structure and biogenesis	Ribosomal protein S26e	40S ribosomal protein S26 OS=Drosophila melanogaster OX=7227 GN=RpS26 PE=1 SV=1	J	Translation, ribosomal structure and biogenesis	hypothetical protein TSAR_010603 [Trichomalopsis sarcophagae]	molecular function: structural molecule activity (GO:0005198);; cellular component: intracellular (GO:0005622);; cellular component: cellular anatomical entity (GO:0110165);; biological process: metabolic process (GO:0008152);; biological process: cellular process (GO:0009987)
EVM0010431	0.631974	37	0.447122	27	0.778407	50	0.00179	1	0.015387	1	0	0	1.90894e-05	5.82832	--	--	--	--	--	--	--	--	--	--	--	uncharacterized protein LOC103315819 [Nasonia vitripennis]	--
EVM0014948	24.0467	1512	29.913	1915	19.4476	1330	1.53113	93	0.883923	54	2.76727	183	9.76308e-13	3.87807	[IR]	Lipid transport and metabolism;; General function prediction only	Molecular Function: oxidoreductase activity, acting on CH-OH group of donors (GO:0016614);; Molecular Function: flavin adenine dinucleotide binding (GO:0050660);;	K00108|1.7e-117|prap:111002177|K00108 choline dehydrogenase [EC:1.1.99.1] | (RefSeq) glucose dehydrogenase [FAD, quinone]	Glycine, serine and threonine metabolism (ko00260)	[R]	General function prediction only	GMC oxidoreductase	Glucose dehydrogenase [FAD, quinone] OS=Drosophila pseudoobscura pseudoobscura OX=46245 GN=Gld PE=3 SV=4	E	Amino acid transport and metabolism	glucose dehydrogenase [FAD, quinone] isoform X2 [Nasonia vitripennis]	biological process: metabolic process (GO:0008152);; molecular function: catalytic activity (GO:0003824);; molecular function: binding (GO:0005488)
EVM0015544	19.815	1203	20.1344	1245	17.4663	1153	1.46666	86	3.12207	184	1.28504	82	2.56172e-17	3.36919	[QV]	Secondary metabolites biosynthesis, transport and catabolism;; Defense mechanisms	Molecular Function: monooxygenase activity (GO:0004497);; Molecular Function: iron ion binding (GO:0005506);; Biological Process: biological_process (GO:0008150);; Molecular Function: oxidoreductase activity, acting on paired donors, with incorporation or reduction of molecular oxygen (GO:0016705);; Molecular Function: heme binding (GO:0020037);; Biological Process: sleep (GO:0030431);; Biologica…	K15001|3.1e-128|nvi:100121787|K15001 cytochrome P450 family 4 [EC:1.14.-.-] | (RefSeq) CYP4AB15; cytochrome P450 4AB15	--	[QI]	Secondary metabolites biosynthesis, transport and catabolism;; Lipid transport and metabolism	Cytochrome P450	Cytochrome P450 4C1 OS=Blaberus discoidalis OX=6981 GN=CYP4C1 PE=2 SV=1	Q	Secondary metabolites biosynthesis, transport and catabolism	hypothetical protein TSAR_008284 [Trichomalopsis sarcophagae]	biological process: metabolic process (GO:0008152);; molecular function: catalytic activity (GO:0003824);; molecular function: binding (GO:0005488);; biological process: multicellular organismal process (GO:0032501)
EVM0008957	214.029	3629	150.896	2605	176.045	3247	126.083	2056	66.2107	1089	45.3128	807	0.0390033	1.25037	--	--	--	--	--	--	--	--	--	--	--	--	--
EVM0001314	3.62399	196	8.1561	448	5.93793	348	2.0226	105	1.37137	72	2.06848	117	2.9546e-08	1.76066	--	--	--	K10385|2.8e-07|ame:725019|K10385 loricrin | (RefSeq) pro-resilin-like	--	--	--	Mucin-like	--	--	--	pro-resilin [Nasonia vitripennis]	--
NewGene_150	2.71428	40	1.92939	29	1.86717	30	0	0	0	0	0	0	8.879e-07	7.50169	--	--	--	--	--	--	--	--	--	--	--	--	--
NewGene_7332	12.8206	3330	0.232829	65	0.94494	232	0.092057	31	0.087606	25	0.078681	29	0.00101446	5.46267	--	--	--	--	--	--	--	--	--	--	--	--	--
EVM0015712	8.29128	231	10.078	286	10.0178	304	4.87928	131	5.03889	136	3.74389	110	6.31203e-06	1.12562	--	--	--	--	--	--	--	Reeler domain	--	S	Function unknown	putative defense protein 3 [Nasonia vitripennis]	--
NewGene_4054	7.02337	259	8.0282	317	6.58319	262	1.28609	50	3.04961	121	4.94454	193	0.00119158	1.23723	--	--	--	--	--	--	--	--	--	--	--	--	--
EVM0004247	0.916113	56	1.29721	81	0.670836	45	0.222475	14	0.116158	7	0.370302	24	0.00139451	2.04179	[O]	Posttranslational modification, protein turnover, chaperones	Molecular Function: metalloendopeptidase activity (GO:0004222);; Biological Process: proteolysis (GO:0006508);;	K08635|1.6e-135|nvi:100115186|K08635 neprilysin [EC:3.4.24.11] | (RefSeq) neprilysin-2	--	[E]	Amino acid transport and metabolism	Peptidase family M13	Neprilysin-2 OS=Drosophila melanogaster OX=7227 GN=Nep2 PE=1 SV=1	E	Amino acid transport and metabolism	neprilysin-2 [Nasonia vitripennis]	biological process: metabolic process (GO:0008152);; molecular function: catalytic activity (GO:0003824)
EVM0019005	84.6764	3774	112.375	5100	107.042	5189	11.9264	512	7.33306	317	11.9551	560	4.10276e-35	3.34406	[O]	Posttranslational modification, protein turnover, chaperones	Molecular Function: metal ion binding (GO:0046872);;	K09542|1.6e-82|nvi:100120971|K09542 crystallin, alpha B | (RefSeq) protein lethal(2)essential for life	Protein processing in endoplasmic reticulum (ko04141);; Longevity regulating pathway - multiple species (ko04213)	[O]	Posttranslational modification, protein turnover, chaperones	Hsp20/alpha crystallin family	Protein lethal(2)essential for life OS=Drosophila melanogaster OX=7227 GN=l(2)efl PE=1 SV=1	O	Posttranslational modification, protein turnover, chaperones	hypothetical protein TSAR_003869 [Trichomalopsis sarcophagae]	molecular function: binding (GO:0005488)
EVM0007124	1.54622	61	2.08281	83	1.20685	52	0.053204	3	0	0	0.194786	8	3.50809e-08	4.18185	[Q]	Secondary metabolites biosynthesis, transport and catabolism	Molecular Function: molecular_function (GO:0003674);; Molecular Function: catalytic activity (GO:0003824);; Molecular Function: triglyceride lipase activity (GO:0004806);; Cellular Component: extracellular region (GO:0005576);; Biological Process: lipid metabolic process (GO:0006629);; Biological Process: biological_process (GO:0008150);; Biological Process: metabolic process (GO:0008152);; Biolo…	K14073|6.9e-54|hst:105192487|K14073 pancreatic triacylglycerol lipase [EC:3.1.1.3] | (RefSeq) pancreatic triacylglycerol lipase	Glycerolipid metabolism (ko00561)	--	--	Lipase	Probable phospholipase A1 magnifin OS=Vespa magnifica OX=202807 PE=1 SV=1	O	Posttranslational modification, protein turnover, chaperones	pancreatic lipase-related protein 2-like [Copidosoma floridanum]	molecular function: catalytic activity (GO:0003824);; cellular component: cellular anatomical entity (GO:0110165);; biological process: metabolic process (GO:0008152)
EVM0006932	54.051	1762	37.2416	1236	36.1869	1283	5.43132	171	4.55941	145	5.80265	199	2.08293e-66	3.07202	[Q]	Secondary metabolites biosynthesis, transport and catabolism	Molecular Function: oxidoreductase activity (GO:0016491);;	K00002|1.6e-129|nvi:100123599|K00002 alcohol dehydrogenase (NADP+) [EC:1.1.1.2] | (RefSeq) aldo-keto reductase family 1 member A1 isoform X3	Glycolysis / Gluconeogenesis (ko00010);; Pentose and glucuronate interconversions (ko00040);; Glycerolipid metabolism (ko00561)	[R]	General function prediction only	Aldo/keto reductase family	Aldose reductase B OS=Dictyostelium discoideum OX=44689 GN=alrB PE=3 SV=2	S	Function unknown	aldo-keto reductase family 1 member A1 isoform X1 [Nasonia vitripennis]	molecular function: catalytic activity (GO:0003824)
EVM0016937	3.60295	232	3.30936	217	4.5009	316	1.69642	106	2.02089	127	1.87535	127	2.12907e-05	1.09189	--	--	--	--	--	--	--	--	--	--	--	uncharacterized protein PFB0765w isoform X2 [Nasonia vitripennis]	--
NewGene_7896	4.38991	128	4.32296	129	3.34022	106	1.4962	42	0.687951	20	0.945213	29	1.98821e-06	2.0022	--	--	--	--	--	--	--	--	--	--	--	--	--
NewGene_6276	27.7458	912	29.2288	978	14.6298	523	0.891413	29	0	0	2.78939	97	0.0357977	4.30994	--	--	Molecular Function: odorant binding (GO:0005549);;	--	--	--	--	PBP/GOBP family	--	--	--	--	molecular function: binding (GO:0005488)
NewGene_5515	11.3032	156	10.5102	147	7.88849	118	4.48136	60	4.1831	56	2.72503	40	9.53524e-05	1.4422	--	--	--	--	--	--	--	--	--	--	--	--	--
EVM0009685	9.34568	927	9.54983	964	9.78313	1055	3.8481	367	3.4017	327	3.05826	319	3.04699e-27	1.54436	[T]	Signal transduction mechanisms	Molecular Function: protein kinase activity (GO:0004672);; Molecular Function: ATP binding (GO:0005524);;	K08829|1.5e-236|nvi:100121485|K08829 male germ cell-associated kinase [EC:2.7.11.22] | (RefSeq) serine/threonine-protein kinase MAK isoform X1	--	[T]	Signal transduction mechanisms	Protein kinase domain	Serine/threonine-protein kinase dyf-5 OS=Caenorhabditis elegans OX=6239 GN=dyf-5 PE=2 SV=2	T	Signal transduction mechanisms	serine/threonine-protein kinase MAK isoform X2 [Nasonia vitripennis]	biological process: metabolic process (GO:0008152);; biological process: cellular process (GO:0009987);; molecular function: catalytic activity (GO:0003824);; molecular function: binding (GO:0005488)
EVM0016131	3.96826	282	3.27488	237	3.34764	259	0.424338	29	0.327553	23	0.93268	70	1.95831e-14	2.6967	--	--	Cellular Component: integral component of membrane (GO:0016021);;	K13885|1.2e-172|nvi:100123070|K13885 scavenger receptor class B, member 1 | (RefSeq) sensory neuron membrane protein 1	Phagosome (ko04145)	[T]	Signal transduction mechanisms	CD36 family	Sensory neuron membrane protein 1 OS=Apis mellifera OX=7460 PE=3 SV=1	T	Signal transduction mechanisms	hypothetical protein TSAR_003228 [Trichomalopsis sarcophagae]	cellular component: cellular anatomical entity (GO:0110165)
EVM0015224	1.07393	52	2.45989	121	1.73203	91	0.425712	20	0.679392	32	0.512538	26	0.000481291	1.77043	--	--	Biological Process: negative regulation of apoptotic process (GO:0043066);;	--	--	[T]	Signal transduction mechanisms	Fas apoptotic inhibitory molecule (FAIM1)	--	T	Signal transduction mechanisms	fas apoptotic inhibitory molecule 1 [Nasonia vitripennis]	biological process: biological regulation (GO:0065007)
EVM0017776	5.39193	177	2.11232	71	3.73706	133	0.988104	32	1.47998	47	1.3895	48	0.000308742	1.60225	--	--	--	K15601|8.9e-109|nvi:100120387|K15601 [histone H3]-dimethyl-L-lysine9 demethylase [EC:1.14.11.65] | (RefSeq) probable JmjC domain-containing histone demethylation protein 2C isoform X1	--	--	--	--	--	--	--	probable JmjC domain-containing histone demethylation protein 2C isoform X2 [Nasonia vitripennis]	--
NewGene_561	26.9479	349	33.9944	448	28.5891	402	8.04722	100	6.61879	83	16.079	219	1.96909e-07	1.5995	--	--	--	--	--	--	--	--	--	--	--	--	--
EVM0012058	2.2597	145	1.55022	101	1.67473	117	0.844039	52	0.883172	55	0.685173	46	0.000985444	1.25682	--	--	Molecular Function: phospholipase activity (GO:0004620);; Cellular Component: integral component of membrane (GO:0016021);;	K14621|1.9e-59|dpa:109535029|K14621 phospholipase B1, membrane-associated [EC:3.1.1.4 3.1.1.5] | (RefSeq) phospholipase B1, membrane-associated-like	Glycerophospholipid metabolism (ko00564);; Ether lipid metabolism (ko00565);; Arachidonic acid metabolism (ko00590);; Linoleic acid metabolism (ko00591);; alpha-Linolenic acid metabolism (ko00592)	[I]	Lipid transport and metabolism	GDSL-like Lipase/Acylhydrolase	--	I	Lipid transport and metabolism	hypothetical protein TSAR_010495 [Trichomalopsis sarcophagae]	molecular function: catalytic activity (GO:0003824);; cellular component: cellular anatomical entity (GO:0110165)
NewGene_274	3.09702	47	4.09646	63	6.583	108	0	0	0	0	0	0	7.41063e-10	8.6171	--	--	--	--	--	--	--	--	--	--	--	--	--
EVM0015768	26.3955	1275	23.1228	1137	16.201	851	6.34958	295	5.88579	276	13.5225	686	0.010854	1.41222	[O]	Posttranslational modification, protein turnover, chaperones	Molecular Function: metallocarboxypeptidase activity (GO:0004181);; Molecular Function: zinc ion binding (GO:0008270);;	K01298|1.1e-105|nvi:100678314|K01298 carboxypeptidase A2 [EC:3.4.17.15] | (RefSeq) zinc carboxypeptidase-like	--	[S]	Function unknown	Zinc carboxypeptidase	Zinc carboxypeptidase A 1 OS=Anopheles gambiae OX=7165 GN=AGAP009593 PE=2 SV=3	E	Amino acid transport and metabolism	zinc carboxypeptidase [Nasonia vitripennis]	biological process: metabolic process (GO:0008152);; molecular function: catalytic activity (GO:0003824);; molecular function: binding (GO:0005488)
EVM0005552	7.89214	286	7.35392	271	7.21324	284	0.704285	25	0	0	0.5987	23	0.00841265	4.13053	--	--	Biological Process: system process (GO:0003008);; Molecular Function: molecular_function (GO:0003674);; Molecular Function: transmembrane signaling receptor activity (GO:0004888);; Molecular Function: olfactory receptor activity (GO:0004984);; Molecular Function: binding (GO:0005488);; Molecular Function: odorant binding (GO:0005549);; Cellular Component: cellular_component (GO:0005575);; Cellula…	K22984|6.5e-20|dpl:KGM_202134|K22984 odorant receptor | (RefSeq) olfactory receptor 42	--	--	--	7tm Odorant receptor	Putative odorant receptor 92a OS=Drosophila melanogaster OX=7227 GN=Or92a PE=3 SV=3	I	Lipid transport and metabolism	odorant receptor 79 [Nasonia vitripennis]	biological process: multicellular organismal process (GO:0032501);; molecular function: molecular transducer activity (GO:0060089);; molecular function: binding (GO:0005488);; cellular component: cellular anatomical entity (GO:0110165);; biological process: cellular process (GO:0009987);; biological process: biological regulation (GO:0065007);; biological process: response to stimulus (GO:0050896…
NewGene_222	0.948547	45	0.741083	35	0.638125	32	0.01887	1	0.312997	15	0.132522	7	0.00887808	2.3164	[E]	Amino acid transport and metabolism	Biological Process: oligopeptide transport (GO:0006857);; Cellular Component: membrane (GO:0016020);; Cellular Component: integral component of membrane (GO:0016021);; Molecular Function: transmembrane transporter activity (GO:0022857);; Biological Process: transmembrane transport (GO:0055085);;	K14206|4.71e-39|nvi:100119964|K14206 solute carrier family 15 (oligopeptide transporter), member 1 | (RefSeq) peptide transporter family 1	--	[E]	Amino acid transport and metabolism	POT family	Peptide transporter 3 OS=Caenorhabditis elegans OX=6239 GN=pept-3 PE=1 SV=1	E	Amino acid transport and metabolism	peptide transporter family 1 [Nasonia vitripennis]	biological process: localization (GO:0051179);; cellular component: cellular anatomical entity (GO:0110165);; molecular function: transporter activity (GO:0005215);; biological process: cellular process (GO:0009987)
EVM0002455	1.7184	100	1.39978	83	1.25359	79	0.251364	14	0.036465	3	0.132509	9	3.98103e-09	3.33833	[O]	Posttranslational modification, protein turnover, chaperones	Molecular Function: metalloendopeptidase activity (GO:0004222);; Biological Process: proteolysis (GO:0006508);;	K08635|3.8e-95|nvi:100115118|K08635 neprilysin [EC:3.4.24.11] | (RefSeq) neprilysin-2	--	[E]	Amino acid transport and metabolism	Peptidase family M13	Neprilysin-2 OS=Drosophila melanogaster OX=7227 GN=Nep2 PE=1 SV=1	E	Amino acid transport and metabolism	neprilysin-2 [Nasonia vitripennis]	biological process: metabolic process (GO:0008152);; molecular function: catalytic activity (GO:0003824)
EVM0005681	383.736	8427	385.339	8616	310.818	7423	19.1645	405	19.674	419	26.9407	622	8.0832e-213	4.10136	--	--	Molecular Function: odorant binding (GO:0005549);;	--	--	--	--	PBP/GOBP family	--	S	Function unknown	hypothetical protein TSAR_007536 [Trichomalopsis sarcophagae]	molecular function: binding (GO:0005488)
EVM0009123	91.7897	2173	120.484	2904	92.2922	2376	51.6704	1176	46.1647	1060	60.542	1505	8.05396e-12	1.00915	--	--	Molecular Function: odorant binding (GO:0005549);;	--	--	--	--	PBP/GOBP family	--	--	--	hypothetical protein TSAR_003336 [Trichomalopsis sarcophagae]	molecular function: binding (GO:0005488)
NewGene_821	25.0381	1512	18.795	1138	26.0768	1673	11.4106	674	5.00652	329	8.24261	536	0.000125417	1.48553	[X]	Mobilome: prophages, transposons	Molecular Function: nucleic acid binding (GO:0003676);; Biological Process: DNA integration (GO:0015074);;	K03062|1.98e-35|ovi:T265_08645|K03062 26S proteasome regulatory subunit T2 | (RefSeq) hypothetical protein	Proteasome (ko03050)	[R]	General function prediction only	Integrase zinc binding domain	--	L	Replication, recombination and repair	uncharacterized protein LOC105287455 [Ooceraea biroi]	molecular function: binding (GO:0005488);; biological process: metabolic process (GO:0008152);; biological process: cellular process (GO:0009987)
EVM0009887	6.39783	364	1.99073	116	2.81219	174	1.42334	78	1.15505	64	1.67835	101	0.000637669	1.45291	--	--	Molecular Function: ryanodine-sensitive calcium-release channel activity (GO:0005219);; Cellular Component: integral component of membrane (GO:0016021);;	K04962|0.0e+00|nvi:100118800|K04962 ryanodine receptor 2 | (RefSeq) ryanodine receptor	--	[T]	Signal transduction mechanisms	RIH domain	Ryanodine receptor OS=Drosophila melanogaster OX=7227 GN=RyR PE=1 SV=3	T	Signal transduction mechanisms	ryanodine receptor [Nasonia vitripennis]	biological process: cellular process (GO:0009987);; biological process: signaling (GO:0023052);; biological process: response to stimulus (GO:0050896);; biological process: localization (GO:0051179);; biological process: biological regulation (GO:0065007);; molecular function: transporter activity (GO:0005215);; cellular component: cellular anatomical entity (GO:0110165)
NewGene_5403	4.34231	90	6.23186	130	5.44316	138	0.253916	5	0.208693	5	0.723573	14	1.95831e-14	3.91187	--	--	--	--	--	--	--	--	--	--	--	--	--
EVM0003219	4.73567	180	3.75946	146	3.01503	125	0.833896	31	1.20994	45	1.09596	44	7.43297e-08	1.93235	--	--	Molecular Function: olfactory receptor activity (GO:0004984);; Molecular Function: odorant binding (GO:0005549);; Cellular Component: plasma membrane (GO:0005886);; Biological Process: signal transduction (GO:0007165);; Cellular Component: integral component of membrane (GO:0016021);;	K22984|3.2e-16|pxy:105388823|K22984 odorant receptor | (RefSeq) odorant receptor Or1-like	--	--	--	7tm Odorant receptor	Odorant receptor Or1 OS=Anopheles gambiae OX=7165 GN=OR1 PE=2 SV=1	I	Lipid transport and metabolism	odorant receptor 98 [Nasonia vitripennis]	molecular function: molecular transducer activity (GO:0060089);; molecular function: binding (GO:0005488);; cellular component: cellular anatomical entity (GO:0110165);; biological process: cellular process (GO:0009987);; biological process: biological regulation (GO:0065007)
EVM0005904	1.80392	67	1.78973	68	1.04062	42	0.438155	16	0.296002	11	0.377792	15	0.000416312	2.09365	--	--	--	--	--	--	--	--	--	--	--	uncharacterized protein LOC100679165 isoform X2 [Nasonia vitripennis]	--
EVM0009292	13.5511	821	7.15195	441	9.97658	657	3.99426	233	5.35778	315	3.65452	233	2.96631e-08	1.3086	--	--	--	K15601|6.9e-65|nvi:100120387|K15601 [histone H3]-dimethyl-L-lysine9 demethylase [EC:1.14.11.65] | (RefSeq) probable JmjC domain-containing histone demethylation protein 2C isoform X1	--	--	--	--	--	--	--	probable JmjC domain-containing histone demethylation protein 2C isoform X2 [Nasonia vitripennis]	--
EVM0006376	230.384	1221	261.912	1413	220.155	1269	98.681	503	76.4139	393	92.8079	517	1.64541e-23	1.47553	--	--	Cellular Component: mitochondrial respiratory chain complex III (GO:0005750);; Biological Process: mitochondrial electron transport, ubiquinol to cytochrome c (GO:0006122);;	K00419|9.8e-18|nvi:100116708|K00419 ubiquinol-cytochrome c reductase subunit 9 | (RefSeq) Uqcr10; cytochrome b-c1 complex subunit 9	Oxidative phosphorylation (ko00190)	[C]	Energy production and conversion	Ubiquinol-cytochrome C reductase, UQCRX/QCR9 like	Cytochrome b-c1 complex subunit 9 OS=Drosophila melanogaster OX=7227 GN=ox PE=3 SV=1	C	Energy production and conversion	cytochrome b-c1 complex subunit 9 isoform X1 [Nasonia vitripennis]	cellular component: intracellular (GO:0005622);; cellular component: protein-containing complex (GO:0032991);; cellular component: cellular anatomical entity (GO:0110165);; biological process: metabolic process (GO:0008152);; biological process: cellular process (GO:0009987)
EVM0013822	17.1947	1037	17.0686	1048	12.7225	835	2.2443	131	1.02837	61	1.97266	125	5.21688e-45	3.21561	[IR]	Lipid transport and metabolism;; General function prediction only	Biological Process: instar larval or pupal development (GO:0002165);; Molecular Function: molecular_function (GO:0003674);; Molecular Function: catalytic activity (GO:0003824);; Biological Process: lipid metabolic process (GO:0006629);; Biological Process: multicellular organism development (GO:0007275);; Biological Process: biological_process (GO:0008150);; Biological Process: metabolic process …	K00108|5.9e-148|ame:552457|K00108 choline dehydrogenase [EC:1.1.99.1] | (RefSeq) glucose dehydrogenase [FAD, quinone]	Glycine, serine and threonine metabolism (ko00260)	[R]	General function prediction only	GMC oxidoreductase	Glucose dehydrogenase [FAD, quinone] OS=Drosophila pseudoobscura pseudoobscura OX=46245 GN=Gld PE=3 SV=4	E	Amino acid transport and metabolism	unnamed protein product [Trichogramma brassicae]	biological process: multicellular organismal process (GO:0032501);; biological process: developmental process (GO:0032502);; molecular function: catalytic activity (GO:0003824);; biological process: metabolic process (GO:0008152);; biological process: cellular process (GO:0009987);; biological process: biological regulation (GO:0065007);; molecular function: binding (GO:0005488)
EVM0006174	1.43664	96	1.09501	75	1.17311	86	0.313398	21	0.799328	52	0.538977	38	0.0130959	1.2315	[L]	Replication, recombination and repair	Molecular Function: DNA binding (GO:0003677);; Cellular Component: nucleus (GO:0005634);; Biological Process: DNA repair (GO:0006281);; Molecular Function: 5'-3' exodeoxyribonuclease activity (GO:0035312);;	K10746|9.8e-280|nvi:100119370|K10746 exonuclease 1 [EC:3.1.-.-] | (RefSeq) exonuclease 1	Mismatch repair (ko03430)	[L]	Replication, recombination and repair	XPG N-terminal domain	Exonuclease 1 OS=Drosophila melanogaster OX=7227 GN=tos PE=1 SV=1	L	Replication, recombination and repair	hypothetical protein TSAR_000168 [Trichomalopsis sarcophagae]	molecular function: binding (GO:0005488);; cellular component: intracellular (GO:0005622);; cellular component: cellular anatomical entity (GO:0110165);; biological process: metabolic process (GO:0008152);; biological process: cellular process (GO:0009987);; biological process: response to stimulus (GO:0050896);; molecular function: catalytic activity (GO:0003824)
NewGene_7920	5.92124	362	5.64503	331	4.05854	275	2.24753	84	1.57767	83	1.19874	72	5.61355e-16	2.03154	[QV]	Secondary metabolites biosynthesis, transport and catabolism;; Defense mechanisms	Molecular Function: monooxygenase activity (GO:0004497);; Molecular Function: iron ion binding (GO:0005506);; Molecular Function: oxidoreductase activity, acting on paired donors, with incorporation or reduction of molecular oxygen (GO:0016705);; Molecular Function: heme binding (GO:0020037);;	K15001|5.77e-230|nvi:100117647|K15001 cytochrome P450 family 4 [EC:1.14.-.-] | (RefSeq) cytochrome P450 4C1	--	[QI]	Secondary metabolites biosynthesis, transport and catabolism;; Lipid transport and metabolism	Cytochrome P450	Cytochrome P450 4C1 OS=Blaberus discoidalis OX=6981 GN=CYP4C1 PE=2 SV=1	Q	Secondary metabolites biosynthesis, transport and catabolism	cytochrome P450 4C1 [Nasonia vitripennis]	biological process: metabolic process (GO:0008152);; molecular function: catalytic activity (GO:0003824);; molecular function: binding (GO:0005488)
EVM0013873	0.861639	36	2.42977	102	2.31278	104	0.101251	5	0	0	0	0	0.000968541	5.54592	[O]	Posttranslational modification, protein turnover, chaperones	Molecular Function: serine-type endopeptidase activity (GO:0004252);; Cellular Component: integral component of membrane (GO:0016021);;	K08664|2.4e-69|nvi:100118930|K08664 prostasin [EC:3.4.21.-] | (RefSeq) SP52; serine protease 52 precursor	--	[E]	Amino acid transport and metabolism	Trypsin	Lectizyme OS=Glossina austeni OX=7395 GN=Gpl PE=2 SV=1	O	Posttranslational modification, protein turnover, chaperones	trypsin-1, partial [Nasonia vitripennis]	biological process: metabolic process (GO:0008152);; molecular function: catalytic activity (GO:0003824);; cellular component: cellular anatomical entity (GO:0110165)
EVM0010765	0.889307	164	1.11374	209	0.911708	183	0.32004	57	0.333024	60	0.273728	53	1.21549e-08	1.71847	--	--	Cellular Component: integral component of plasma membrane (GO:0005887);;	K21988|0.0e+00|nvi:100678832|K21988 transmembrane channel-like protein | (RefSeq) transmembrane channel-like protein 2 isoform X1	--	--	--	TMC domain	Transmembrane channel-like protein 1 OS=Caenorhabditis elegans OX=6239 GN=tmc-1 PE=2 SV=2	G	Carbohydrate transport and metabolism	transmembrane channel-like protein 2 isoform X1 [Nasonia vitripennis]	cellular component: cellular anatomical entity (GO:0110165)
EVM0003646	99.8041	1728	107.958	1903	88.4561	1666	59.4604	990	42.5736	715	45.2698	823	2.02585e-12	1.07376	--	--	--	--	--	--	--	--	--	--	--	--	--
EVM0006508	1.2562	35	2.66298	75	1.69136	51	0.889274	24	0.642532	18	0.860648	25	0.0429652	1.27409	--	--	--	--	--	--	--	Insect pheromone-binding family, A10/OS-D	--	--	--	PREDICTED: ejaculatory bulb-specific protein 3-like [Ceratosolen solmsi marchali]	--
EVM0006038	245.061	11232	297.019	13861	248.584	12391	161.445	7116	113.228	5031	127.508	6135	4.76147e-15	1.04041	[G]	Carbohydrate transport and metabolism	Molecular Function: alpha-amylase activity (GO:0004556);; Biological Process: carbohydrate metabolic process (GO:0005975);; Molecular Function: cation binding (GO:0043169);; Molecular Function: alpha-amylase activity (releasing maltohexaose) (GO:0103025);;	K01176|2.2e-246|nvi:100118139|K01176 alpha-amylase [EC:3.2.1.1] | (RefSeq) alpha-amylase	Starch and sucrose metabolism (ko00500)	[G]	Carbohydrate transport and metabolism	Alpha amylase, catalytic domain	Alpha-amylase A OS=Drosophila mauritiana OX=7226 GN=Amy-d PE=3 SV=1	G	Carbohydrate transport and metabolism	alpha-amylase [Nasonia vitripennis]	molecular function: catalytic activity (GO:0003824);; biological process: metabolic process (GO:0008152);; molecular function: binding (GO:0005488)
EVM0008979	13.1239	122	11.3844	108	6.49279	66	2.47927	23	2.3209	21	3.94365	39	0.000107952	1.8648	--	--	Molecular Function: odorant binding (GO:0005549);;	--	--	--	--	PBP/GOBP family	--	--	--	hypothetical protein TSAR_003336 [Trichomalopsis sarcophagae]	molecular function: binding (GO:0005488)
EVM0006492	0.959789	35	1.39128	52	1.19393	48	0.25156	9	0	0	0.279259	11	0.00108163	2.76082	--	--	Molecular Function: olfactory receptor activity (GO:0004984);; Molecular Function: odorant binding (GO:0005549);; Cellular Component: plasma membrane (GO:0005886);; Biological Process: signal transduction (GO:0007165);; Cellular Component: integral component of membrane (GO:0016021);;	K08991|8.6e-12|soc:105193342|K08991 crossover junction endonuclease MUS81 [EC:3.1.22.-] | (RefSeq) crossover junction endonuclease MUS81	Homologous recombination (ko03440);; Fanconi anemia pathway (ko03460)	--	--	7tm Odorant receptor	--	I	Lipid transport and metabolism	odorant receptor 196 [Nasonia vitripennis]	molecular function: molecular transducer activity (GO:0060089);; molecular function: binding (GO:0005488);; cellular component: cellular anatomical entity (GO:0110165);; biological process: cellular process (GO:0009987);; biological process: biological regulation (GO:0065007)
EVM0015781	58.5346	5989	64.2513	6694	70.0088	7791	32.996	3247	33.2327	3297	30.7917	3308	5.97273e-31	1.05935	[O]	Posttranslational modification, protein turnover, chaperones	Molecular Function: ATP binding (GO:0005524);; Biological Process: protein folding (GO:0006457);; Molecular Function: unfolded protein binding (GO:0051082);;	K09487|0.0e+00|nvi:100114164|K09487 heat shock protein 90kDa beta | (RefSeq) endoplasmin	Protein processing in endoplasmic reticulum (ko04141)	[O]	Posttranslational modification, protein turnover, chaperones	Hsp90 protein	Endoplasmin homolog OS=Caenorhabditis elegans OX=6239 GN=enpl-1 PE=3 SV=1	O	Posttranslational modification, protein turnover, chaperones	endoplasmin [Nasonia vitripennis]	molecular function: binding (GO:0005488);; biological process: cellular process (GO:0009987)
EVM0012671	11.9791	1251	10.3878	1105	9.32267	1059	0.451969	46	0.595717	61	0.902824	99	6.01571e-90	4.07378	[F]	Nucleotide transport and metabolism	Molecular Function: iron ion binding (GO:0005506);; Molecular Function: electron transfer activity (GO:0009055);; Molecular Function: 2 iron, 2 sulfur cluster binding (GO:0051537);; Molecular Function: FAD binding (GO:0071949);;	K00106|0.0e+00|nvi:100122636|K00106 xanthine dehydrogenase/oxidase [EC:1.17.1.4 1.17.3.2] | (RefSeq) xanthine dehydrogenase	Purine metabolism (ko00230);; Caffeine metabolism (ko00232);; Drug metabolism - other enzymes (ko00983);; Peroxisome (ko04146)	[F]	Nucleotide transport and metabolism	Molybdopterin-binding domain of aldehyde dehydrogenase	Xanthine dehydrogenase OS=Drosophila melanogaster OX=7227 GN=ry PE=2 SV=2	F	Nucleotide transport and metabolism	hypothetical protein TSAR_008523 [Trichomalopsis sarcophagae]	molecular function: binding (GO:0005488);; biological process: metabolic process (GO:0008152);; molecular function: catalytic activity (GO:0003824)
EVM0002383	1.33464	30	1.23702	28	2.92161	70	0.642345	14	0.374751	8	0.49816	12	0.0116232	1.89456	--	--	--	--	--	--	--	--	--	S	Function unknown	unnamed protein product [Trichogramma brassicae]	--
NewGene_976	3.69688	156	3.06242	130	3.58621	159	1.73925	71	1.38784	57	0.832346	38	0.000118651	1.42047	--	--	--	--	--	--	--	--	--	--	--	--	--
EVM0006726	134.394	3050	97.3918	2251	104.442	2578	23.1208	505	37.3034	821	63.6658	1517	0.00560812	1.50372	--	--	--	--	--	--	--	--	--	--	--	--	--
EVM0006165	1.14898	206	0.995563	182	0.730023	143	0.382505	66	0.544219	95	0.367547	70	0.000244176	1.2202	--	--	Molecular Function: protein binding (GO:0005515);;	K20478|9.4e-40|pgc:109857334|K20478 golgin subfamily B member 1 | (RefSeq) putative leucine-rich repeat-containing protein DDB_G0290503	--	--	--	Regulatory subunit of type II PKA R-subunit	--	S	Function unknown	titin homolog [Nasonia vitripennis]	molecular function: binding (GO:0005488)
EVM0017424	60.0377	5012	69.3695	5897	66.1282	6004	34.7749	2792	35.1614	2846	31.7008	2779	5.33718e-28	1.01333	[O]	Posttranslational modification, protein turnover, chaperones	Biological Process: protein folding (GO:0006457);; Molecular Function: unfolded protein binding (GO:0051082);;	K09511|4.3e-169|bim:100743914|K09511 DnaJ homolog subfamily B member 5 | (RefSeq) dnaJ protein homolog 1	--	[O]	Posttranslational modification, protein turnover, chaperones	DnaJ C terminal domain	DnaJ protein homolog 1 OS=Drosophila melanogaster OX=7227 GN=DnaJ-1 PE=1 SV=3	O	Posttranslational modification, protein turnover, chaperones	dnaJ protein homolog 1-like [Copidosoma floridanum]	biological process: cellular process (GO:0009987);; molecular function: binding (GO:0005488)
EVM0007641	3.49519	54	4.44014	70	4.8777	82	0	0	0	0	0.374341	7	6.28539e-09	4.9	--	--	--	--	--	--	--	Insect pheromone-binding family, A10/OS-D	Putative odorant-binding protein A10 OS=Drosophila melanogaster OX=7227 GN=a10 PE=2 SV=2	S	Function unknown	PREDICTED: ejaculatory bulb-specific protein 3-like [Ceratosolen solmsi marchali]	--
EVM0005651	15.3774	1309	11.8607	1029	10.6018	982	1.34865	111	1.08503	90	1.37816	124	5.07734e-74	3.36874	--	--	Molecular Function: DNA-binding transcription factor activity (GO:0003700);;	K09027|1.0e-49|ame:408853|K09027 X box-binding protein 1 | (RefSeq) X-box-binding protein 1 isoform X1	Protein processing in endoplasmic reticulum (ko04141)	[K]	Transcription	Basic region leucine zipper	--	K	Transcription	hypothetical protein TSAR_006512 [Trichomalopsis sarcophagae]	molecular function: transcription regulator activity (GO:0140110)
EVM0013109	11.054	388	12.0038	429	8.58618	328	3.11509	106	4.00282	137	2.996	111	1.14017e-13	1.7099	--	--	Molecular Function: acid phosphatase activity (GO:0003993);;	K19283|3.2e-128|nvi:100123287|K19283 prostatic aicd phosphatase [EC:3.1.3.2 3.1.3.5] | (RefSeq) venom acid phosphatase Acph-1	--	[I]	Lipid transport and metabolism	Histidine phosphatase superfamily (branch 2)	Venom acid phosphatase Acph-1 OS=Apis mellifera OX=7460 PE=1 SV=1	I	Lipid transport and metabolism	venom acid phosphatase Acph-1 [Nasonia vitripennis]	biological process: metabolic process (GO:0008152);; biological process: cellular process (GO:0009987);; molecular function: catalytic activity (GO:0003824)
EVM0009901	1.39581	159	0.325701	38	0.630327	78	0.278247	31	0.3734	41	0.360152	43	0.0322874	1.28282	--	--	Molecular Function: calcium ion binding (GO:0005509);; Cellular Component: plasma membrane (GO:0005886);; Biological Process: homophilic cell adhesion via plasma membrane adhesion molecules (GO:0007156);; Cellular Component: integral component of membrane (GO:0016021);;	K16506|0.0e+00|nvi:100115854|K16506 protocadherin Fat 1/2/3 | (RefSeq) fat-like cadherin-related tumor suppressor homolog isoform X1	--	[T]	Signal transduction mechanisms	Cadherin domain	Fat-like cadherin-related tumor suppressor homolog OS=Drosophila melanogaster OX=7227 GN=kug PE=2 SV=3	T	Signal transduction mechanisms	fat-like cadherin-related tumor suppressor homolog isoform X4 [Nasonia vitripennis]	molecular function: binding (GO:0005488);; cellular component: cellular anatomical entity (GO:0110165);; biological process: cellular process (GO:0009987);; biological process: biological adhesion (GO:0022610)
NewGene_1668	1236.69	96072	12.339	985	137.374	11615	21.3363	1617	23.2921	1773	21.1419	1745	0.0109762	4.44984	--	--	--	K14999|4.09e-18|clec:106673710|K14999 cytochrome P450 family 6 [EC:1.14.-.-] | (RefSeq) probable cytochrome P450 6a14	--	[R]	General function prediction only	Reverse transcriptase (RNA-dependent DNA polymerase)	Retrovirus-related Pol polyprotein from type-1 retrotransposable element R1 2 (Fragment) OS=Nasonia vitripennis OX=7425 PE=4 SV=1	S	Function unknown	RecName: Full=Retrovirus-related Pol polyprotein from type-1 retrotransposable element R1 2; AltName: Full=Retrovirus-related Pol polyprotein from type I retrotransposable element R1 2; Includes: RecName: Full=Reverse transcriptase; Includes: RecName: Full=Endonuclease [Nasonia vitripennis]	--
NewGene_3569	2.8715	197	1.52311	106	1.05319	79	0.596653	40	0.863924	58	0.870967	63	0.00618465	1.28056	--	--	Molecular Function: DNA binding (GO:0003677);;	K14312|3.46e-06|hmg:100212106|K14312 nuclear pore complex protein Nup155 | (RefSeq) nuclear pore complex protein Nup155-like	RNA transport (ko03013)	--	--	BED zinc finger	--	L	Replication, recombination and repair	zinc finger BED domain-containing protein 4-like, partial [Osmia bicornis bicornis]	molecular function: binding (GO:0005488)
EVM0014263	24.2752	455	26.0265	497	17.3853	354	1.57603	29	1.88498	35	2.77956	55	1.00078e-37	3.48098	--	--	--	--	--	--	--	--	--	--	--	hypothetical protein TSAR_006943 [Trichomalopsis sarcophagae]	--
EVM0014482	109.832	2144	94.7311	1883	95.0858	2019	20.7847	391	27.3759	518	51.9196	1064	0.000500946	1.64571	[O]	Posttranslational modification, protein turnover, chaperones	Molecular Function: serine-type endopeptidase activity (GO:0004252);; Biological Process: proteolysis (GO:0006508);;	K01312|2.2e-14|nvi:100121430|K01312 trypsin [EC:3.4.21.4] | (RefSeq) SP100; serine protease 100 precursor	Neuroactive ligand-receptor interaction (ko04080)	[E]	Amino acid transport and metabolism	Trypsin	Chymotrypsin-2 OS=Vespa orientalis OX=7447 PE=1 SV=1	O	Posttranslational modification, protein turnover, chaperones	LOW QUALITY PROTEIN: chymotrypsin-2-like [Pogonomyrmex barbatus]	biological process: metabolic process (GO:0008152);; molecular function: catalytic activity (GO:0003824)
NewGene_555	34.8249	1275	36.9002	1375	32.9852	1313	11.3468	400	12.7384	452	27.0986	1041	0.0365755	1.09505	--	--	Molecular Function: protein binding (GO:0005515);;	K10523|2.36e-12|nvi:100121884|K10523 speckle-type POZ protein | (RefSeq) speckle-type POZ protein B-like isoform X2	Hedgehog signaling pathway - fly (ko04341)	--	--	BTB/POZ domain	--	D	Cell cycle control, cell division, chromosome partitioning	TD and POZ domain-containing protein 3 [Diachasma alloeum]	molecular function: binding (GO:0005488)
EVM0004382	5.22056	409	7.71731	615	6.66341	567	2.79201	210	2.08418	158	1.05572	87	3.72072e-10	1.79699	--	--	Cellular Component: GARP complex (GO:0000938);; Cellular Component: cytosol (GO:0005829);; Biological Process: retrograde transport, endosome to Golgi (GO:0042147);;	K20299|0.0e+00|nvi:100115385|K20299 vacuolar protein sorting-associated protein 53 | (RefSeq) vacuolar protein sorting-associated protein 53 homolog	--	[U]	Intracellular trafficking, secretion, and vesicular transport	Vps53-like, N-terminal	Vacuolar protein sorting-associated protein 53 homolog OS=Caenorhabditis elegans OX=6239 GN=vps-53 PE=1 SV=4	U	Intracellular trafficking, secretion, and vesicular transport	vacuolar protein sorting-associated protein 53 homolog [Nasonia vitripennis]	cellular component: protein-containing complex (GO:0032991);; cellular component: cellular anatomical entity (GO:0110165);; biological process: cellular process (GO:0009987);; biological process: localization (GO:0051179)
EVM0011881	2.76657	69	3.68263	94	4.09076	111	1.21568	30	1.02259	25	0.719823	19	4.75328e-05	1.88328	--	--	Cellular Component: GINS complex (GO:0000811);; Biological Process: DNA replication (GO:0006260);;	K10732|1.7e-90|nvi:107981050|K10732 GINS complex subunit 1 | (RefSeq) DNA replication complex GINS protein PSF1	--	[L]	Replication, recombination and repair	GINS complex protein	Probable DNA replication complex GINS protein PSF1 OS=Caenorhabditis elegans OX=6239 GN=psf-1 PE=3 SV=2	L	Replication, recombination and repair	DNA replication complex GINS protein PSF1 [Nasonia vitripennis]	cellular component: intracellular (GO:0005622);; cellular component: protein-containing complex (GO:0032991);; cellular component: cellular anatomical entity (GO:0110165);; biological process: metabolic process (GO:0008152);; biological process: cellular process (GO:0009987)
NewGene_1680	19.3642	1096	4.07117	236	5.44082	337	2.06789	114	1.48081	82	1.10327	66	0.00204547	2.68942	--	--	--	--	--	--	--	--	--	--	--	--	--
NewGene_6934	11.4038	249	11.9997	267	9.35553	222	2.70731	57	2.89175	62	4.804	110	1.43195e-08	1.71205	--	--	--	--	--	--	--	--	--	--	--	--	--
NewGene_7518	1.75395	115	0.768992	43	0.972173	72	0.083467	4	0.234085	10	0.243437	20	1.51475e-05	2.79276	--	--	--	--	--	--	--	--	--	--	--	--	--
EVM0017767	19.5183	1419	21.4918	1591	19.5009	1542	4.74932	332	4.41337	311	4.63232	354	2.05257e-69	2.20049	[O]	Posttranslational modification, protein turnover, chaperones	Cellular Component: plasma membrane (GO:0005886);; Cellular Component: integral component of membrane (GO:0016021);;	K17286|2.8e-136|nvi:100117251|K17286 erythrocyte band 7 integral membrane protein | (RefSeq) band 7 protein AGAP004871 isoform X2	--	[C]	Energy production and conversion	SPFH domain / Band 7 family	Band 7 protein AGAP004871 OS=Anopheles gambiae OX=7165 GN=AGAP004871 PE=3 SV=3	C	Energy production and conversion	band 7 protein AGAP004871 isoform X2 [Nasonia vitripennis]	cellular component: cellular anatomical entity (GO:0110165)
EVM0005610	2.57226	97	3.08147	118	2.16702	89	0.522617	19	1.43087	52	1.31231	52	0.00570395	1.33456	--	--	Cellular Component: cellular_component (GO:0005575);; Cellular Component: intracellular (GO:0005622);; Cellular Component: obsolete cell (GO:0005623);; Cellular Component: centrosome (GO:0005813);; Cellular Component: microtubule organizing center (GO:0005815);; Cellular Component: cytoskeleton (GO:0005856);; Cellular Component: cilium (GO:0005929);; Biological Process: organelle organization (GO…	K19684|2.0e-144|nvi:100119019|K19684 clusterin-associated protein 1 | (RefSeq) clusterin-associated protein 1 isoform X3	--	[R]	General function prediction only	Clusterin-associated protein-1	Clusterin-associated protein 1 homolog OS=Caenorhabditis elegans OX=6239 GN=dyf-3 PE=1 SV=2	S	Function unknown	clusterin-associated protein 1 isoform X1 [Nasonia vitripennis]	cellular component: intracellular (GO:0005622);; cellular component: cellular anatomical entity (GO:0110165);; biological process: cellular process (GO:0009987);; cellular component: protein-containing complex (GO:0032991)
EVM0016904	16.584	1484	18.0886	1648	16.1787	1574	8.64975	745	7.59706	659	8.00586	752	1.94327e-20	1.13502	[O]	Posttranslational modification, protein turnover, chaperones	Molecular Function: cysteine-type peptidase activity (GO:0008234);;	K01365|4.7e-149|nvi:100121702|K01365 cathepsin L [EC:3.4.22.15] | (RefSeq) cathepsin L1 isoform X1	Autophagy - animal (ko04140);; Lysosome (ko04142);; Phagosome (ko04145)	[O]	Posttranslational modification, protein turnover, chaperones	Papain family cysteine protease	Cathepsin L OS=Sarcophaga peregrina OX=7386 PE=1 SV=1	O	Posttranslational modification, protein turnover, chaperones	cathepsin L1 isoform X1 [Nasonia vitripennis]	biological process: metabolic process (GO:0008152);; molecular function: catalytic activity (GO:0003824)
EVM0017312	52.745	2190	49.4356	2090	43.9262	1983	5.4384	218	5.60772	226	6.77541	296	6.16964e-118	3.09777	--	--	Cellular Component: integral component of membrane (GO:0016021);;	K15377|1.5e-07|nvi:100122390|K15377 solute carrier family 44 (choline transporter-like protein), member 2/4/5 | (RefSeq) choline transporter-like protein 2	--	--	--	Plasma-membrane choline transporter	--	--	--	choline transporter-like protein 2 [Nasonia vitripennis]	cellular component: cellular anatomical entity (GO:0110165)
EVM0000019	22.3566	1015	25.1268	1162	27.6344	1365	5.01211	219	1.53387	68	2.79025	133	1.43195e-08	3.06265	--	--	Molecular Function: metal ion binding (GO:0046872);;	K09542|4.7e-88|nvi:100118094|K09542 crystallin, alpha B | (RefSeq) protein lethal(2)essential for life	Protein processing in endoplasmic reticulum (ko04141);; Longevity regulating pathway - multiple species (ko04213)	[O]	Posttranslational modification, protein turnover, chaperones	Hsp20/alpha crystallin family	Protein lethal(2)essential for life OS=Drosophila melanogaster OX=7227 GN=l(2)efl PE=1 SV=1	O	Posttranslational modification, protein turnover, chaperones	protein lethal(2)essential for life [Nasonia vitripennis]	molecular function: binding (GO:0005488)
EVM0019128	3.06268	98	3.48734	113	3.40851	118	1.0513	33	2.14033	66	1.27825	43	0.00344243	1.22458	--	--	Molecular Function: structural constituent of cuticle (GO:0042302);;	K10385|5.9e-13|nvl:108569102|K10385 loricrin | (RefSeq) pupal cuticle protein 20-like isoform X1	--	--	--	Insect cuticle protein	Pupal cuticle protein Edg-78E OS=Drosophila melanogaster OX=7227 GN=Edg78E PE=2 SV=1	S	Function unknown	cuticular protein RR-1 family member 20 precursor [Nasonia vitripennis]	molecular function: structural molecule activity (GO:0005198)
EVM0016320	4.87371	59	3.23963	40	5.2772	70	2.76372	33	1.31946	16	1.16113	15	0.0303037	1.38735	--	--	Cellular Component: nucleosome (GO:0000786);; Molecular Function: DNA binding (GO:0003677);; Cellular Component: nucleus (GO:0005634);; Molecular Function: protein heterodimerization activity (GO:0046982);;	K11253|3.4e-66|aag:5578462|K11253 histone H3 | (RefSeq) histone H3	--	[B]	Chromatin structure and dynamics	Core histone H2A/H2B/H3/H4	Histone H3 OS=Chironomus thummi thummi OX=7155 PE=3 SV=2	B	Chromatin structure and dynamics	histone H3 [Acyrthosiphon pisum]	cellular component: protein-containing complex (GO:0032991);; molecular function: binding (GO:0005488);; cellular component: intracellular (GO:0005622);; cellular component: cellular anatomical entity (GO:0110165)
NewGene_822	4.49315	248	6.11078	344	6.91019	415	1.97809	106	0.552865	30	0.606811	36	0.000484017	2.52103	[X]	Mobilome: prophages, transposons	Molecular Function: nucleic acid binding (GO:0003676);; Biological Process: DNA integration (GO:0015074);;	K03062|1.94e-35|ovi:T265_08645|K03062 26S proteasome regulatory subunit T2 | (RefSeq) hypothetical protein	Proteasome (ko03050)	[R]	General function prediction only	Integrase zinc binding domain	--	L	Replication, recombination and repair	uncharacterized protein LOC105287455 [Ooceraea biroi]	molecular function: binding (GO:0005488);; biological process: metabolic process (GO:0008152);; biological process: cellular process (GO:0009987)
EVM0010764	1.01119	97	0.482942	47	0.47915	50	0.021897	3	0	0	0	0	3.73229e-08	6.0245	--	--	Molecular Function: nucleic acid binding (GO:0003676);; Biological Process: DNA integration (GO:0015074);;	K13356|3.1e-101|nvi:100117878|K13356 alcohol-forming fatty acyl-CoA reductase [EC:1.2.1.84] | (RefSeq) putative fatty acyl-CoA reductase CG5065 isoform X1	Peroxisome (ko04146)	--	--	Pao retrotransposon peptidase	--	S	Function unknown	PREDICTED: uncharacterized protein LOC105555980 [Vollenhovia emeryi]	molecular function: binding (GO:0005488);; biological process: metabolic process (GO:0008152);; biological process: cellular process (GO:0009987)
EVM0011469	8.9403	443	10.8789	549	11.1905	603	3.95884	189	3.99548	192	4.09771	214	4.4832e-15	1.42877	--	--	--	K23327|7.8e-91|nvi:100116148|K23327 protein Hikeshi | (RefSeq) protein OPI10 homolog	--	[S]	Function unknown	Protein of unknown function (DUF775)	Protein OPI10 homolog OS=Anopheles gambiae OX=7165 GN=AGAP002426 PE=3 SV=3	S	Function unknown	PREDICTED: protein OPI10 homolog [Ceratosolen solmsi marchali]	--
EVM0011529	0.677801	27	0.940864	39	1.70217	74	0.434476	17	0.057107	3	0.074203	4	0.00298988	2.50382	--	--	--	K04984|2.8e-08|xtr:100158526|K04984 transient receptor potential cation channel subfamily A member 1 | (RefSeq) trpa1; transient receptor potential cation channel subfamily A member 1	--	--	--	Ankyrin repeats (3 copies)	--	M	Cell wall/membrane/envelope biogenesis	ankyrin-1-like [Photinus pyralis]	--
EVM0017619	8.30408	181	8.67282	192	6.59685	156	2.45153	52	3.28864	70	1.65257	38	3.78641e-07	1.73665	[C]	Energy production and conversion	--	K15890|7.8e-93|nvi:100116170|K15890 NADP+-dependent farnesol dehydrogenase [EC:1.1.1.216] | (RefSeq) farnesol dehydrogenase isoform X1	Terpenoid backbone biosynthesis (ko00900);; Insect hormone biosynthesis (ko00981)	[Q]	Secondary metabolites biosynthesis, transport and catabolism	short chain dehydrogenase	Farnesol dehydrogenase OS=Aedes aegypti OX=7159 GN=SDR-1 PE=1 SV=2	Q	Secondary metabolites biosynthesis, transport and catabolism	hypothetical protein TSAR_002529 [Trichomalopsis sarcophagae]	--
NewGene_6322	139.351	1846	146.858	1981	140.71	2028	85.209	1086	55.7702	717	74.873	1042	1.5251e-11	1.04645	--	--	--	--	--	--	--	--	--	--	--	--	--
EVM0007630	2.76356	89	3.26017	107	5.98872	210	1.25444	39	0.250307	8	0.811305	28	4.68932e-06	2.41335	[O]	Posttranslational modification, protein turnover, chaperones	Molecular Function: serine-type endopeptidase activity (GO:0004252);;	K01312|9.1e-84|nvi:100118551|K01312 trypsin [EC:3.4.21.4] | (RefSeq) SP43; serine protease 43 precursor	Neuroactive ligand-receptor interaction (ko04080)	[E]	Amino acid transport and metabolism	Trypsin	Trypsin-3 OS=Anopheles gambiae OX=7165 GN=TRYP3 PE=2 SV=5	O	Posttranslational modification, protein turnover, chaperones	mite allergen Der f 3-like [Nasonia vitripennis]	biological process: metabolic process (GO:0008152);; molecular function: catalytic activity (GO:0003824)
EVM0015610	263.792	5871	227.354	5152	174.522	4224	22.0599	473	0.379833	9	25.6259	599	0.0145231	3.83499	--	--	Molecular Function: odorant binding (GO:0005549);;	--	--	--	--	PBP/GOBP family	--	S	Function unknown	pheromone-binding protein-related protein 6 isoform X2 [Nasonia vitripennis]	molecular function: binding (GO:0005488)
EVM0012429	3.18754	291	2.89128	269	2.36619	235	1.138	100	1.21602	108	1.56588	151	1.20125e-05	1.16781	[E]	Amino acid transport and metabolism	Molecular Function: aminopeptidase activity (GO:0004177);; Molecular Function: metallopeptidase activity (GO:0008237);; Molecular Function: zinc ion binding (GO:0008270);;	K11140|9.2e-78|mpha:105829585|K11140 aminopeptidase N [EC:3.4.11.2] | (RefSeq) uncharacterized protein LOC105829585	Glutathione metabolism (ko00480)	[EO]	Amino acid transport and metabolism;; Posttranslational modification, protein turnover, chaperones	Peptidase M1 N-terminal domain	Puromycin-sensitive aminopeptidase OS=Caenorhabditis elegans OX=6239 GN=pam-1 PE=1 SV=1	--	--	hypothetical protein TSAR_007891, partial [Trichomalopsis sarcophagae]	biological process: metabolic process (GO:0008152);; molecular function: catalytic activity (GO:0003824);; molecular function: binding (GO:0005488)
NewGene_5437	5.97835	155	9.05761	239	4.46721	126	0.28128	8	0.719795	19	0	0	0.0034853	4.2772	--	--	--	--	--	--	--	--	--	--	--	--	--
EVM0002916	10.5732	553	9.86133	525	8.4588	481	0.207769	11	0	0	0.37299	21	2.53098e-05	5.63079	--	--	Molecular Function: ligand-gated ion channel activity (GO:0015276);; Cellular Component: integral component of membrane (GO:0016021);;	K05313|4.2e-209|nvi:107981675|K05313 glutamate receptor, ionotropic, invertebrate | (RefSeq) ionotropic receptor 75a-like isoform X1	--	[PET]	Inorganic ion transport and metabolism;; Amino acid transport and metabolism;; Signal transduction mechanisms	Ligand-gated ion channel	Glutamate receptor OS=Lymnaea stagnalis OX=6523 PE=2 SV=1	--	--	ionotropic receptor 75a-like isoform X1 [Nasonia vitripennis]	biological process: cellular process (GO:0009987);; biological process: localization (GO:0051179);; molecular function: transporter activity (GO:0005215);; cellular component: cellular anatomical entity (GO:0110165)
EVM0014774	0.955622	70	1.00757	75	0.995851	79	0.180235	13	0.085119	6	0.267701	21	7.50012e-06	2.49876	--	--	--	--	--	--	--	Ankyrin repeats (many copies)	--	S	Function unknown	ankyrin repeat domain-containing protein 39 [Nasonia vitripennis]	--
EVM0019030	27.14	2248	34.4832	2909	27.039	2436	5.52859	441	5.68892	457	7.78538	677	3.72961e-52	2.28746	[I]	Lipid transport and metabolism	Biological Process: fatty acid biosynthetic process (GO:0006633);; Cellular Component: integral component of membrane (GO:0016021);; Molecular Function: oxidoreductase activity, acting on paired donors, with oxidation of a pair of donors resulting in the reduction of molecular oxygen to two molecules of water (GO:0016717);;	K00507|8.1e-136|nvi:100115076|K00507 stearoyl-CoA desaturase (Delta-9 desaturase) [EC:1.14.19.1] | (RefSeq) acyl-CoA Delta(11) desaturase	Biosynthesis of unsaturated fatty acids (ko01040);; Fatty acid metabolism (ko01212)	[I]	Lipid transport and metabolism	Fatty acid desaturase	Acyl-CoA Delta(11) desaturase OS=Trichoplusia ni OX=7111 GN=D11DS PE=1 SV=2	I	Lipid transport and metabolism	acyl-CoA Delta(11) desaturase [Nasonia vitripennis]	biological process: metabolic process (GO:0008152);; biological process: cellular process (GO:0009987);; cellular component: cellular anatomical entity (GO:0110165);; molecular function: catalytic activity (GO:0003824)
EVM0010233	2.56531	65	8.92255	228	1.4448	40	0.728108	18	1.08626	27	0.643178	17	0.000115083	2.45677	[O]	Posttranslational modification, protein turnover, chaperones	Molecular Function: serine-type endopeptidase activity (GO:0004252);;	K08664|4.8e-86|nvi:100678272|K08664 prostasin [EC:3.4.21.-] | (RefSeq) glandular kallikrein, prostatic-like	--	[E]	Amino acid transport and metabolism	Trypsin	Serine proteinase stubble OS=Drosophila melanogaster OX=7227 GN=Sb PE=2 SV=2	O	Posttranslational modification, protein turnover, chaperones	hypothetical protein TSAR_005603 [Trichomalopsis sarcophagae]	biological process: metabolic process (GO:0008152);; molecular function: catalytic activity (GO:0003824)
EVM0012802	8.64998	628	9.63301	712	7.40242	584	3.89009	272	4.66623	329	3.94611	301	2.27961e-10	1.10787	--	--	--	K09586|9.4e-109|mpha:105829486|K09586 endoplasmic reticulum protein 29 | (RefSeq) alpha-tocopherol transfer protein isoform X1	Protein processing in endoplasmic reticulum (ko04141)	[I]	Lipid transport and metabolism	CRAL/TRIO domain	--	I	Lipid transport and metabolism	alpha-tocopherol transfer protein-like [Trichogramma pretiosum]	--
EVM0004320	7.18717	424	6.59058	396	10.4231	669	4.02593	229	3.50842	201	2.68452	167	2.78286e-08	1.30935	--	--	--	--	--	--	--	--	--	--	--	--	--
EVM0008052	7.08852	127	11.8246	215	9.7211	189	5.39975	93	5.11173	89	4.10838	77	0.00193698	1.03862	--	--	Molecular Function: metal ion binding (GO:0046872);;	K09542|1.0e-90|nvi:100118132|K09542 crystallin, alpha B | (RefSeq) protein lethal(2)essential for life	Protein processing in endoplasmic reticulum (ko04141);; Longevity regulating pathway - multiple species (ko04213)	[O]	Posttranslational modification, protein turnover, chaperones	Hsp20/alpha crystallin family	Protein lethal(2)essential for life OS=Drosophila melanogaster OX=7227 GN=l(2)efl PE=1 SV=1	O	Posttranslational modification, protein turnover, chaperones	protein lethal(2)essential for life [Nasonia vitripennis]	molecular function: binding (GO:0005488)
EVM0007269	13.0151	1190	12.6264	1176	8.43706	839	0.952453	84	1.03618	92	1.4353	138	2.93638e-60	3.37725	--	--	Cellular Component: integral component of membrane (GO:0016021);;	K13885|6.4e-262|nvi:100122995|K13885 scavenger receptor class B, member 1 | (RefSeq) sensory neuron membrane protein 1	Phagosome (ko04145)	[T]	Signal transduction mechanisms	CD36 family	Sensory neuron membrane protein 1 OS=Apis mellifera OX=7460 PE=3 SV=1	T	Signal transduction mechanisms	sensory neuron membrane protein 1 [Nasonia vitripennis]	cellular component: cellular anatomical entity (GO:0110165)
EVM0001112	0.275829	80	0.318999	94	0.421669	133	0.170215	48	0.163592	46	0.139731	43	0.00552286	1.16087	--	--	Molecular Function: calcium ion binding (GO:0005509);; Cellular Component: plasma membrane (GO:0005886);; Biological Process: homophilic cell adhesion via plasma membrane adhesion molecules (GO:0007156);; Cellular Component: integral component of membrane (GO:0016021);;	K06813|0.0e+00|obo:105277425|K06813 cadherin 23 | (RefSeq) uncharacterized protein LOC105277425 isoform X1	--	[S]	Function unknown	Cadherin domain	Cadherin-86C OS=Drosophila melanogaster OX=7227 GN=Cad86C PE=2 SV=3	S	Function unknown	hypothetical protein TSAR_007837 [Trichomalopsis sarcophagae]	molecular function: binding (GO:0005488);; cellular component: cellular anatomical entity (GO:0110165);; biological process: cellular process (GO:0009987);; biological process: biological adhesion (GO:0022610)
EVM0000999	44.5006	236	47.6016	257	42.6832	246	25.1086	128	19.0579	98	24.5624	137	7.53838e-05	1.03526	--	--	Cellular Component: integral component of membrane (GO:0016021);; Molecular Function: lyase activity (GO:0016829);;	--	--	--	--	Domain of unknown function (DUF4519)	Single-pass membrane and coiled-coil domain-containing protein 4 homolog OS=Drosophila melanogaster OX=7227 GN=CG33169 PE=3 SV=1	G	Carbohydrate transport and metabolism	single-pass membrane and coiled-coil domain-containing protein 4 isoform X2 [Nasonia vitripennis]	cellular component: cellular anatomical entity (GO:0110165);; molecular function: catalytic activity (GO:0003824)
NewGene_7966	0.777305	53	1.1303	75	0.881616	63	0.225148	15	0.23871	8	0.358631	26	0.000953332	1.97966	--	--	--	--	--	--	--	Ankyrin repeats (many copies)	--	G	Carbohydrate transport and metabolism	--	--
EVM0011567	1.34473	86	1.36233	89	1.5937	111	0.777331	48	0.782926	49	0.550314	37	0.0100931	1.09408	--	--	--	--	--	--	--	--	--	--	--	uncharacterized protein LOC107982082 [Nasonia vitripennis]	--
EVM0003820	5.28064	197	2.91815	111	2.87935	117	1.85996	67	1.21176	44	1.38896	55	0.000741572	1.36914	--	--	Molecular Function: odorant binding (GO:0005549);;	--	--	--	--	PBP/GOBP family	--	--	--	odorant-binding protein 14 [Trichogramma dendrolimi]	molecular function: binding (GO:0005488)
EVM0003689	0.94855	66	1.24716	88	1.01441	76	0.367646	25	0.506621	34	0.60288	44	0.0162055	1.17725	--	--	Molecular Function: G protein-coupled receptor activity (GO:0004930);; Cellular Component: integral component of membrane (GO:0016021);;	K04599|1.2e-107|nvi:100678914|K04599 G protein-coupled receptor Mth (Methuselah protein) | (RefSeq) G-protein coupled receptor Mth2 isoform X2	--	--	--	Methuselah N-terminus	--	--	--	G-protein coupled receptor Mth2 isoform X1 [Nasonia vitripennis]	molecular function: molecular transducer activity (GO:0060089);; cellular component: cellular anatomical entity (GO:0110165)
NewGene_979	2.10746	49	1.49144	37	1.36819	34	1.0473	20	0.426924	9	0	0	0.0395663	2.03043	--	--	Cellular Component: ubiquitin ligase complex (GO:0000151);; Molecular Function: molecular_function (GO:0003674);; Molecular Function: actin binding (GO:0003779);; Molecular Function: binding (GO:0005488);; Molecular Function: protein binding (GO:0005515);; Cellular Component: cellular_component (GO:0005575);; Cellular Component: intracellular (GO:0005622);; Cellular Component: obsolete cell (GO:0…	K10456|1.18e-12|egl:EGR_00710|K10456 kelch-like protein 19 | (RefSeq) Kelch-like ECH-associated protein	Ubiquitin mediated proteolysis (ko04120)	--	--	Kelch motif	--	T	Signal transduction mechanisms	unnamed protein product [Hymenolepis diminuta]	cellular component: protein-containing complex (GO:0032991);; molecular function: binding (GO:0005488);; cellular component: intracellular (GO:0005622);; cellular component: cellular anatomical entity (GO:0110165);; biological process: metabolic process (GO:0008152);; biological process: cellular process (GO:0009987);; biological process: response to stimulus (GO:0050896)
EVM0016058	0.530551	34	0.842079	54	0.926778	64	0	0	0	0	0	0	1.90695e-08	8.10498	--	--	--	--	--	--	--	--	--	--	--	uncharacterized protein LOC100679127 isoform X2 [Nasonia vitripennis]	--
EVM0011414	1.86223	58	0.927268	30	1.8891	64	0.11223	4	0	0	0	0	6.17315e-07	5.23209	--	--	--	--	--	--	--	Protein of unknown function (DUF1280)	--	--	--	--	--
EVM0002207	1.2089	81	1.08158	74	0.688441	50	0.170419	11	0.040186	3	0.197289	14	4.51732e-06	2.89377	--	--	--	--	--	--	--	--	--	--	--	hypothetical protein TSAR_015742, partial [Trichomalopsis sarcophagae]	--
NewGene_5977	5.50316	1990	0.310737	115	0.482435	190	0.259661	91	0.263834	93	0.185156	71	0.0309991	3.2125	--	--	--	--	--	--	--	--	--	--	--	--	--
EVM0014600	176.311	3960	201.888	4617	154.216	3767	9.98919	216	5.61398	123	24.0023	566	3.53885e-08	3.80262	--	--	--	--	--	--	--	Insect pheromone-binding family, A10/OS-D	Putative odorant-binding protein A10 OS=Drosophila melanogaster OX=7227 GN=a10 PE=2 SV=2	--	--	uncharacterized protein LOC100113667 [Nasonia vitripennis]	--
EVM0011928	5.56319	386	5.52253	390	4.62455	349	1.4276	96	1.9273	130	1.08302	79	6.14032e-15	1.8943	[G]	Carbohydrate transport and metabolism	Biological Process: protein glycosylation (GO:0006486);; Cellular Component: integral component of membrane (GO:0016021);; Molecular Function: transmembrane transporter activity (GO:0022857);;	K08193|5.8e-169|nvi:100121099|K08193 MFS transporter, ACS family, solute carrier family 17 (sodium-dependent inorganic phosphate cotransporter), other | (RefSeq) solute carrier family 17 (sodium-dependent inorganic phosphate cotransporter)-like	--	[G]	Carbohydrate transport and metabolism	Major Facilitator Superfamily	Uncharacterized transporter slc-17.2 OS=Caenorhabditis elegans OX=6239 GN=C38C10.2 PE=1 SV=2	G	Carbohydrate transport and metabolism	PREDICTED: vesicular glutamate transporter 1 [Ceratosolen solmsi marchali]	biological process: metabolic process (GO:0008152);; biological process: cellular process (GO:0009987);; cellular component: cellular anatomical entity (GO:0110165);; molecular function: transporter activity (GO:0005215)
NewGene_7740	16.3925	349	14.1296	307	12.4792	289	1.41407	29	1.23546	26	2.14341	48	4.12506e-29	3.21712	--	--	Molecular Function: odorant binding (GO:0005549);;	--	--	--	--	PBP/GOBP family	--	--	--	hypothetical protein TSAR_003336 [Trichomalopsis sarcophagae]	molecular function: binding (GO:0005488)
EVM0010369	1.34233	55	0.880295	37	1.00859	45	0.188751	8	0	0	0.370799	16	0.00367412	2.53467	--	--	Molecular Function: olfactory receptor activity (GO:0004984);; Molecular Function: odorant binding (GO:0005549);; Cellular Component: plasma membrane (GO:0005886);; Biological Process: signal transduction (GO:0007165);; Cellular Component: integral component of membrane (GO:0016021);;	K22984|1.9e-29|mpha:105836824|K22984 odorant receptor | (RefSeq) odorant receptor Or1	--	--	--	7tm Odorant receptor	Odorant receptor 4 OS=Aedes aegypti OX=7159 GN=GPROR4 PE=2 SV=1	Q	Secondary metabolites biosynthesis, transport and catabolism	odorant receptor 80 [Nasonia vitripennis]	molecular function: molecular transducer activity (GO:0060089);; molecular function: binding (GO:0005488);; cellular component: cellular anatomical entity (GO:0110165);; biological process: cellular process (GO:0009987);; biological process: biological regulation (GO:0065007)
EVM0005380	2.19142	164	1.49334	114	1.49483	122	0.665357	48	0.709154	52	0.316758	25	4.77508e-05	1.68437	[M]	Cell wall/membrane/envelope biogenesis	Molecular Function: MAP kinase activity (GO:0004707);; Molecular Function: ATP binding (GO:0005524);;	K19603|7.2e-245|nvi:100119857|K19603 mitogen-activated protein kinase 15 [EC:2.7.11.24] | (RefSeq) extracellular signal-regulated kinase 2 isoform X1	--	[T]	Signal transduction mechanisms	Protein kinase domain	Mitogen-activated protein kinase 15 OS=Caenorhabditis elegans OX=6239 GN=mapk-15 PE=1 SV=2	T	Signal transduction mechanisms	extracellular signal-regulated kinase 2 isoform X7 [Nasonia vitripennis]	biological process: metabolic process (GO:0008152);; biological process: cellular process (GO:0009987);; molecular function: catalytic activity (GO:0003824);; molecular function: binding (GO:0005488)
EVM0011705	3.35809	398	3.2062	387	2.97	383	1.53852	176	1.23205	142	1.15179	144	2.91684e-10	1.34456	--	--	--	--	--	--	--	Mab-21 protein	--	S	Function unknown	uncharacterized protein LOC106638568 [Copidosoma floridanum]	--
EVM0005600	45.6888	892	45.6641	908	31.4056	667	5.41721	102	3.72579	71	4.30966	89	6.67863e-54	3.24938	--	--	--	--	--	--	--	--	--	--	--	hypothetical protein TSAR_004365 [Trichomalopsis sarcophagae]	--
EVM0018361	54.3192	1339	56.0194	1406	34.6138	928	3.07239	73	0.681404	17	3.62717	94	4.19805e-09	4.34026	--	--	--	--	--	--	--	--	--	--	--	--	--
EVM0016328	6.25375	606	3.87404	383	3.86551	408	1.64761	154	1.48545	140	1.55347	158	3.61215e-12	1.64373	--	--	Molecular Function: ryanodine-sensitive calcium-release channel activity (GO:0005219);; Cellular Component: integral component of membrane (GO:0016021);;	K04962|0.0e+00|obo:105282237|K04962 ryanodine receptor 2 | (RefSeq) ryanodine receptor isoform X1	--	[T]	Signal transduction mechanisms	RyR domain	Ryanodine receptor OS=Drosophila melanogaster OX=7227 GN=RyR PE=1 SV=3	T	Signal transduction mechanisms	ryanodine receptor isoform X7 [Ooceraea biroi]	biological process: cellular process (GO:0009987);; biological process: signaling (GO:0023052);; biological process: response to stimulus (GO:0050896);; biological process: localization (GO:0051179);; biological process: biological regulation (GO:0065007);; molecular function: transporter activity (GO:0005215);; cellular component: cellular anatomical entity (GO:0110165)
EVM0001047	18.138	2739	16.2911	2505	17.1602	2819	3.82696	556	4.70339	689	3.63643	577	1.70943e-82	2.15534	--	--	Cellular Component: extracellular region (GO:0005576);; Molecular Function: chitin binding (GO:0008061);;	K19720|5.4e-15|hst:105187766|K19720 collagen type III alpha | (RefSeq) spidroin-2	--	--	--	Chitin binding Peritrophin-A domain	--	S	Function unknown	hypothetical protein TSAR_016655 [Trichomalopsis sarcophagae]	cellular component: cellular anatomical entity (GO:0110165);; molecular function: binding (GO:0005488)
EVM0004523	4.79859	199	3.50413	148	3.76052	170	0.749322	30	1.8404	74	2.19185	96	0.000513816	1.39966	--	--	Biological Process: G protein-coupled receptor signaling pathway (GO:0007186);; Cellular Component: integral component of membrane (GO:0016021);; Biological Process: response to pheromone (GO:0019236);;	K07188|3.4e-73|pki:111854848|K07188 hormone-sensitive lipase [EC:3.1.1.79] | (RefSeq) tmem145; transmembrane protein 145	Apelin signaling pathway (ko04371);; Insulin signaling pathway (ko04910)	--	--	Rhodopsin-like GPCR transmembrane domain	--	S	Function unknown	hypothetical protein TSAR_004610 [Trichomalopsis sarcophagae]	biological process: cellular process (GO:0009987);; biological process: signaling (GO:0023052);; biological process: response to stimulus (GO:0050896);; biological process: biological regulation (GO:0065007);; cellular component: cellular anatomical entity (GO:0110165)
EVM0017602	1.12275	85	1.1827	91	1.68446	139	0.42402	31	0.439605	33	0.865412	69	0.00776045	1.2547	--	--	Cellular Component: extracellular space (GO:0005615);;	K04525|5.4e-14|zne:110838767|K04525 serpin A | (RefSeq) uncharacterized protein LOC110838767	--	[V]	Defense mechanisms	Serpin (serine protease inhibitor)	Intracellular coagulation inhibitor 1 OS=Tachypleus tridentatus OX=6853 PE=1 SV=1	V	Defense mechanisms	uncharacterized protein LOC100121217 isoform X2 [Nasonia vitripennis]	cellular component: cellular anatomical entity (GO:0110165)
EVM0009974	5.14245	210	4.29207	178	3.18328	141	0.133777	6	0.274055	11	0.808178	35	8.07165e-13	3.38668	--	--	Molecular Function: olfactory receptor activity (GO:0004984);; Molecular Function: odorant binding (GO:0005549);; Cellular Component: plasma membrane (GO:0005886);; Biological Process: signal transduction (GO:0007165);; Cellular Component: integral component of membrane (GO:0016021);;	K22984|6.3e-18|obo:105286791|K22984 odorant receptor | (RefSeq) odorant receptor 22c	--	--	--	7tm Odorant receptor	--	I	Lipid transport and metabolism	odorant receptor 2 [Nasonia vitripennis]	molecular function: molecular transducer activity (GO:0060089);; molecular function: binding (GO:0005488);; cellular component: cellular anatomical entity (GO:0110165);; biological process: cellular process (GO:0009987);; biological process: biological regulation (GO:0065007)
EVM0013409	1.92341	55	2.51675	73	3.40186	105	1.25436	35	0.438942	13	1.11243	33	0.00694226	1.51612	--	--	--	--	--	--	--	--	--	S	Function unknown	uncharacterized protein LOC115237369 [Formica exsecta]	--
NewGene_7828	4.77994	236	5.30191	267	3.07621	165	0.449665	22	0.528401	26	0.713845	37	3.06748e-18	3.00047	--	--	--	--	--	--	--	--	--	--	--	--	--
EVM0018234	29.1542	299	45.7092	477	23.7591	265	18.3628	181	10.6602	106	8.42514	91	1.20217e-05	1.46447	--	--	--	K13120|3.1e-36|nvi:100115311|K13120 protein FAM32A | (RefSeq) protein FAM32A-like	--	[S]	Function unknown	--	--	S	Function unknown	hypothetical protein TSAR_000422 [Trichomalopsis sarcophagae]	--
EVM0004073	6.514	442	4.96833	344	3.70639	274	1.77965	117	1.86949	123	2.45564	175	3.00584e-07	1.37869	[EM]	Amino acid transport and metabolism;; Cell wall/membrane/envelope biogenesis	Molecular Function: lyase activity (GO:0016829);;	K01639|1.2e-126|nvi:100121176|K01639 N-acetylneuraminate lyase [EC:4.1.3.3] | (RefSeq) N-acetylneuraminate lyase isoform X1	Amino sugar and nucleotide sugar metabolism (ko00520)	--	--	Dihydrodipicolinate synthetase family	--	G	Carbohydrate transport and metabolism	N-acetylneuraminate lyase isoform X1 [Nasonia vitripennis]	molecular function: catalytic activity (GO:0003824)
NewGene_5752	10.286	114	13.2601	149	6.14422	74	1.67191	18	0	0	0.377551	5	0.0144906	3.85673	--	--	--	--	--	--	--	--	--	--	--	--	--
EVM0012172	24.4113	802	21.9979	736	16.5669	592	1.31939	42	1.13788	37	1.84668	64	9.62355e-64	3.91834	--	--	Biological Process: system process (GO:0003008);; Molecular Function: molecular_function (GO:0003674);; Molecular Function: transmembrane signaling receptor activity (GO:0004888);; Molecular Function: olfactory receptor activity (GO:0004984);; Molecular Function: binding (GO:0005488);; Molecular Function: odorant binding (GO:0005549);; Cellular Component: cellular_component (GO:0005575);; Cellula…	K22984|3.4e-15|acep:105617351|K22984 odorant receptor | (RefSeq) odorant receptor 4-like	--	--	--	7tm Odorant receptor	--	I	Lipid transport and metabolism	odorant receptor 79 [Nasonia vitripennis]	biological process: multicellular organismal process (GO:0032501);; molecular function: molecular transducer activity (GO:0060089);; molecular function: binding (GO:0005488);; cellular component: cellular anatomical entity (GO:0110165);; biological process: cellular process (GO:0009987);; biological process: biological regulation (GO:0065007);; biological process: response to stimulus (GO:0050896…
EVM0004004	7.43343	712	4.90321	479	4.0908	427	2.40974	222	2.68333	250	1.12426	114	7.5852e-07	1.47545	--	--	--	--	--	--	--	--	--	--	--	uncharacterized protein LOC116415911 [Nasonia vitripennis]	--
NewGene_8227	29.9226	435	27.3607	405	16.3744	259	2.01167	29	0.17725	3	3.58745	55	0.00115166	3.69265	--	--	--	--	--	--	--	--	--	--	--	--	--
NewGene_6963	42.4725	3407	49.977	3891	37.8492	3368	7.63345	547	10.4742	759	22.618	1888	0.00380722	1.77586	--	--	--	--	--	--	--	--	--	--	--	--	--
EVM0002136	52.4238	1486	54.5895	1576	33.3866	1030	2.99322	82	0	0	3.38827	101	0.0273296	4.50128	--	--	Molecular Function: odorant binding (GO:0005549);;	--	--	--	--	PBP/GOBP family	--	--	--	uncharacterized protein LOC100119441 precursor [Nasonia vitripennis]	molecular function: binding (GO:0005488)
NewGene_8281	3.5421	72	4.01206	81	2.4973	54	1.13923	23	0.798578	16	0.72619	16	0.000345372	1.92337	--	--	Biological Process: system process (GO:0003008);; Molecular Function: molecular_function (GO:0003674);; Molecular Function: catalytic activity (GO:0003824);; Molecular Function: phosphatidylinositol-4,5-bisphosphate 5-phosphatase activity (GO:0004439);; Cellular Component: cellular_component (GO:0005575);; Cellular Component: intracellular (GO:0005622);; Cellular Component: obsolete cell (GO:0005…	K20278|5.69e-46|ame:409136|K20278 inositol polyphosphate 5-phosphatase INPP5E [EC:3.1.3.36] | (RefSeq) inositol polyphosphate 5-phosphatase E isoform X2	Inositol phosphate metabolism (ko00562);; Phosphatidylinositol signaling system (ko04070)	--	--	--	--	T	Signal transduction mechanisms	PREDICTED: 72 kDa inositol polyphosphate 5-phosphatase [Ceratosolen solmsi marchali]	biological process: multicellular organismal process (GO:0032501);; molecular function: catalytic activity (GO:0003824);; biological process: metabolic process (GO:0008152);; biological process: cellular process (GO:0009987);; cellular component: intracellular (GO:0005622);; cellular component: cellular anatomical entity (GO:0110165);; biological process: localization (GO:0051179)
EVM0017407	2.5063	181	2.48689	182	1.41527	111	0.849361	59	0.800874	56	1.1435	87	0.000819914	1.25747	--	--	Molecular Function: ligand-gated ion channel activity (GO:0015276);; Cellular Component: integral component of membrane (GO:0016021);;	K05313|2.1e-230|nvi:100119059|K05313 glutamate receptor, ionotropic, invertebrate | (RefSeq) glutamate receptor 2 isoform X1	--	[PET]	Inorganic ion transport and metabolism;; Amino acid transport and metabolism;; Signal transduction mechanisms	Ligand-gated ion channel	--	--	--	PREDICTED: glutamate receptor ionotropic, kainate 2-like [Ceratosolen solmsi marchali]	biological process: cellular process (GO:0009987);; biological process: localization (GO:0051179);; molecular function: transporter activity (GO:0005215);; cellular component: cellular anatomical entity (GO:0110165)
EVM0018714	2964.12	194737	3011.18	201437	2589.87	185053	484.068	30584	736.186	46885	1250.57	86253	8.53281e-05	1.86013	--	--	--	--	--	--	--	--	--	--	--	--	--
EVM0003596	119.925	4282	120.315	4375	59.9011	2327	6.62899	228	0.334003	12	12.6802	476	0.00502579	3.97868	--	--	Molecular Function: odorant binding (GO:0005549);; Cellular Component: extracellular space (GO:0005615);; Biological Process: social behavior (GO:0035176);;	--	--	--	--	PBP/GOBP family	Pheromone-binding protein Gp-9 OS=Solenopsis globularia littoralis OX=176593 GN=Gp-9 PE=3 SV=1	--	--	hypothetical protein DBV15_09921 [Temnothorax longispinosus]	molecular function: binding (GO:0005488);; cellular component: cellular anatomical entity (GO:0110165);; biological process: behavior (GO:0007610);; biological process: intraspecies interaction between organisms (GO:0051703)
EVM0003833	41.2462	646	29.0732	464	21.0353	359	0.256765	4	0	0	0.859728	15	1.00997e-06	6.31986	--	--	Molecular Function: odorant binding (GO:0005549);;	--	--	--	--	PBP/GOBP family	--	--	--	--	molecular function: binding (GO:0005488)
NewGene_863	31.5187	833	25.2032	678	26.2263	754	11.4313	291	11.5282	296	13.3523	371	3.01108e-14	1.2557	--	--	--	--	--	--	--	--	--	--	--	--	--
EVM0005835	2.35195	194	2.31848	195	1.92632	173	0.275553	22	0.069093	6	0.234929	21	1.83775e-18	3.52975	--	--	Cellular Component: integral component of membrane (GO:0016021);;	K13885|2.1e-204|nvi:100123070|K13885 scavenger receptor class B, member 1 | (RefSeq) sensory neuron membrane protein 1	Phagosome (ko04145)	[T]	Signal transduction mechanisms	CD36 family	Sensory neuron membrane protein 1 OS=Apis mellifera OX=7460 PE=3 SV=1	T	Signal transduction mechanisms	sensory neuron membrane protein 1 [Nasonia vitripennis]	cellular component: cellular anatomical entity (GO:0110165)
EVM0016017	1.41104	74	1.73589	92	1.51097	86	0.029824	2	0	0	0	0	9.20946e-09	6.98139	--	--	--	--	--	--	--	--	--	--	--	--	--
EVM0018694	36.9913	1351	29.8471	1110	26.4158	1049	2.62011	92	2.10434	75	3.02649	116	4.8977e-86	3.64987	--	--	Molecular Function: odorant binding (GO:0005549);;	--	--	--	--	PBP/GOBP family	--	K	Transcription	uncharacterized protein LOC100680393 isoform X1 [Nasonia vitripennis]	molecular function: binding (GO:0005488)
EVM0003043	3.39738	218	2.85836	187	3.27716	228	0.372899	23	0.683195	43	0.711694	48	7.83879e-15	2.4904	--	--	Molecular Function: DNA-binding transcription factor activity (GO:0003700);; Cellular Component: nucleus (GO:0005634);; Molecular Function: sequence-specific DNA binding (GO:0043565);;	K09402|3.0e-103|nvi:100121579|K09402 forkhead box protein J1 | (RefSeq) forkhead box protein J1-B	--	[K]	Transcription	Forkhead domain	Fork head domain transcription factor slp2 OS=Drosophila melanogaster OX=7227 GN=slp2 PE=2 SV=3	K	Transcription	PREDICTED: forkhead box protein J1-B-like [Ceratosolen solmsi marchali]	molecular function: transcription regulator activity (GO:0140110);; cellular component: intracellular (GO:0005622);; cellular component: cellular anatomical entity (GO:0110165);; molecular function: binding (GO:0005488)
EVM0006639	2.96975	246	1.62944	137	1.72733	156	0.454826	37	0.761338	61	1.1677	102	0.000370014	1.4638	[E]	Amino acid transport and metabolism	Molecular Function: aminopeptidase activity (GO:0004177);; Molecular Function: metallopeptidase activity (GO:0008237);; Molecular Function: zinc ion binding (GO:0008270);;	K11140|2.4e-174|pbar:105430949|K11140 aminopeptidase N [EC:3.4.11.2] | (RefSeq) aminopeptidase N	Glutathione metabolism (ko00480)	[EO]	Amino acid transport and metabolism;; Posttranslational modification, protein turnover, chaperones	Peptidase family M1 domain	Aminopeptidase N OS=Plutella xylostella OX=51655 GN=APN1 PE=1 SV=1	--	--	hypothetical protein TSAR_007891, partial [Trichomalopsis sarcophagae]	biological process: metabolic process (GO:0008152);; molecular function: catalytic activity (GO:0003824);; molecular function: binding (GO:0005488)
EVM0015841	84.3183	4269	98.1592	5061	57.54	3169	4.99116	244	6.83788	336	8.37159	445	7.23504e-31	3.63891	[QV]	Secondary metabolites biosynthesis, transport and catabolism;; Defense mechanisms	Molecular Function: monooxygenase activity (GO:0004497);; Molecular Function: iron ion binding (GO:0005506);; Cellular Component: integral component of membrane (GO:0016021);; Molecular Function: oxidoreductase activity, acting on paired donors, with incorporation or reduction of molecular oxygen (GO:0016705);; Molecular Function: heme binding (GO:0020037);;	K14999|5.7e-199|nvi:100118363|K14999 cytochrome P450 family 6 [EC:1.14.-.-] | (RefSeq) CYP6AQ8; cytochrome P450 6AQ8	--	[Q]	Secondary metabolites biosynthesis, transport and catabolism	Cytochrome P450	Cytochrome P450 6k1 OS=Blattella germanica OX=6973 GN=CYP6K1 PE=2 SV=1	Q	Secondary metabolites biosynthesis, transport and catabolism	cytochrome P450 6AQ8 [Nasonia vitripennis]	biological process: metabolic process (GO:0008152);; molecular function: catalytic activity (GO:0003824);; molecular function: binding (GO:0005488);; cellular component: cellular anatomical entity (GO:0110165)
EVM0014275	5.653	1031	5.13586	953	4.84666	961	1.13003	199	1.66505	295	1.04181	200	4.57991e-34	2.09781	--	--	Cellular Component: integral component of membrane (GO:0016021);; Molecular Function: protein dimerization activity (GO:0046983);;	K19499|0.0e+00|nvi:100121414|K19499 anoctamin-4 | (RefSeq) anoctamin-4 isoform X1	--	[S]	Function unknown	Calcium-activated chloride channel	--	S	Function unknown	hypothetical protein TSAR_013172 [Trichomalopsis sarcophagae]	cellular component: cellular anatomical entity (GO:0110165);; molecular function: binding (GO:0005488)
EVM0001201	15.68	362	17.6427	415	46.3462	1162	4.38275	98	5.64083	127	6.23299	151	8.81386e-05	2.35202	[O]	Posttranslational modification, protein turnover, chaperones	Molecular Function: serine-type endopeptidase activity (GO:0004252);;	K01312|6.8e-71|nvi:100118551|K01312 trypsin [EC:3.4.21.4] | (RefSeq) SP43; serine protease 43 precursor	Neuroactive ligand-receptor interaction (ko04080)	[E]	Amino acid transport and metabolism	Trypsin	Mite allergen Der f 3 OS=Dermatophagoides farinae OX=6954 GN=DERF3 PE=1 SV=2	O	Posttranslational modification, protein turnover, chaperones	mite allergen Der f 3-like [Nasonia vitripennis]	biological process: metabolic process (GO:0008152);; molecular function: catalytic activity (GO:0003824)
EVM0007103	8.11658	393	8.00464	394	6.21833	327	2.61666	122	3.21954	151	3.83197	195	5.60182e-08	1.27331	--	--	Cellular Component: extracellular region (GO:0005576);; Molecular Function: chitin binding (GO:0008061);;	K15174|1.5e-58|clec:106668192|K15174 RNA polymerase II-associated factor 1 | (RefSeq) RNA polymerase II-associated factor 1 homolog isoform X2	--	--	--	Chitin binding Peritrophin-A domain	--	S	Function unknown	cuticular protein analogous to peritrophins 3-B precursor [Nasonia vitripennis]	cellular component: cellular anatomical entity (GO:0110165);; molecular function: binding (GO:0005488)
EVM0014262	164.2	5530	174.158	5972	152.747	5594	79.3198	2569	81.5634	2663	93.289	3298	2.35877e-23	1.01791	[O]	Posttranslational modification, protein turnover, chaperones	Molecular Function: molecular_function (GO:0003674);; Molecular Function: catalytic activity (GO:0003824);; Molecular Function: glutathione transferase activity (GO:0004364);; Molecular Function: peroxidase activity (GO:0004601);; Molecular Function: glutathione peroxidase activity (GO:0004602);; Molecular Function: prostaglandin-D synthase activity (GO:0004667);; Molecular Function: protein bind…	K04097|1.4e-79|nvi:100116992|K04097 prostaglandin-H2 D-isomerase / glutathione transferase [EC:5.3.99.2 2.5.1.18] | (RefSeq) GstS5; glutathione S-transferase S5	Glutathione metabolism (ko00480);; Arachidonic acid metabolism (ko00590);; Metabolism of xenobiotics by cytochrome P450 (ko00980);; Drug metabolism - cytochrome P450 (ko00982)	[O]	Posttranslational modification, protein turnover, chaperones	Glutathione S-transferase, C-terminal domain	Glutathione S-transferase OS=Anopheles gambiae OX=7165 GN=GstS1 PE=2 SV=4	O	Posttranslational modification, protein turnover, chaperones	hypothetical protein TSAR_012558 [Trichomalopsis sarcophagae]	molecular function: catalytic activity (GO:0003824);; biological process: metabolic process (GO:0008152);; biological process: cellular process (GO:0009987);; biological process: response to stimulus (GO:0050896);; biological process: detoxification (GO:0098754);; molecular function: antioxidant activity (GO:0016209);; molecular function: binding (GO:0005488);; cellular component: intracellular (…
EVM0014671	0.962675	151	1.11292	178	0.812569	139	0.32162	49	0.070885	11	0.230261	38	7.27308e-07	2.25991	[F]	Nucleotide transport and metabolism	Molecular Function: ATP binding (GO:0005524);; Biological Process: nucleobase-containing compound metabolic process (GO:0006139);; Molecular Function: nucleobase-containing compound kinase activity (GO:0019205);;	K00939|5.4e-120|dnx:107168229|K00939 adenylate kinase [EC:2.7.4.3] | (RefSeq) adenylate kinase isoenzyme 5	Purine metabolism (ko00230);; Thiamine metabolism (ko00730)	[F]	Nucleotide transport and metabolism	Adenylate kinase	UMP-CMP kinase OS=Dictyostelium discoideum OX=44689 GN=pyrK PE=1 SV=2	F	Nucleotide transport and metabolism	adenylate kinase isoenzyme 5 isoform X1 [Nasonia vitripennis]	molecular function: binding (GO:0005488);; biological process: metabolic process (GO:0008152);; biological process: cellular process (GO:0009987);; molecular function: catalytic activity (GO:0003824)
EVM0017879	67.5306	3574	62.3929	3363	57.6054	3316	6.69045	341	11.8711	610	7.98202	444	1.04598e-82	2.89501	[C]	Energy production and conversion	--	K15890|2.0e-80|nvi:100117064|K15890 NADP+-dependent farnesol dehydrogenase [EC:1.1.1.216] | (RefSeq) farnesol dehydrogenase	Terpenoid backbone biosynthesis (ko00900);; Insect hormone biosynthesis (ko00981)	[Q]	Secondary metabolites biosynthesis, transport and catabolism	short chain dehydrogenase	Farnesol dehydrogenase OS=Aedes aegypti OX=7159 GN=SDR-1 PE=1 SV=2	Q	Secondary metabolites biosynthesis, transport and catabolism	farnesol dehydrogenase-like [Trichogramma pretiosum]	--
EVM0018202	1.70477	107	0.805747	52	1.29147	88	0.629483	38	0.409544	25	0.357541	24	0.00383656	1.50571	--	--	Cellular Component: cellular_component (GO:0005575);; Cellular Component: intracellular (GO:0005622);; Cellular Component: obsolete cell (GO:0005623);; Cellular Component: cytoplasm (GO:0005737);; Cellular Component: cytoskeleton (GO:0005856);; Cellular Component: cilium (GO:0005929);; Cellular Component: axoneme (GO:0005930);; Cellular Component: plasma membrane bounded cell projection cytoplasm…	--	--	--	--	Ciliary protein causing Leber congenital amaurosis disease	--	S	Function unknown	hypothetical protein TSAR_002425 [Trichomalopsis sarcophagae]	cellular component: intracellular (GO:0005622);; cellular component: cellular anatomical entity (GO:0110165)
NewGene_1265	35.0527	974	32.1123	909	15.9998	484	6.99586	187	10.1308	273	3.40161	100	0.000793303	2.09865	--	--	--	--	--	--	--	Insect pheromone-binding family, A10/OS-D	--	--	--	--	--
EVM0017726	1.16975	121	0.286491	31	0.309156	35	0.115825	12	0.168662	17	0.135504	15	0.00299335	2.12202	[X]	Mobilome: prophages, transposons	--	K06767|2.5e-48|pxy:105389499|K06767 Down syndrome cell adhesion molecule | (RefSeq) Down syndrome cell adhesion molecule-like protein Dscam2	--	[R]	General function prediction only	Reverse transcriptase (RNA-dependent DNA polymerase)	Retrovirus-related Pol polyprotein from type-1 retrotransposable element R1 (Fragment) OS=Bradysia coprophila OX=38358 PE=4 SV=1	S	Function unknown	unnamed protein product [Trichogramma brassicae]	--
NewGene_7747	59.0949	788	88.1479	1197	72.482	1052	27.26	350	23.566	305	28.7591	403	2.71441e-18	1.53027	--	--	--	--	--	--	--	--	--	--	--	--	--
EVM0006085	0.207306	38	0.245138	45	0.382346	75	0	0	0.053845	10	0.049564	10	0.000164942	2.99796	[QV]	Secondary metabolites biosynthesis, transport and catabolism;; Defense mechanisms	Molecular Function: monooxygenase activity (GO:0004497);; Molecular Function: iron ion binding (GO:0005506);; Biological Process: biological_process (GO:0008150);; Molecular Function: oxidoreductase activity, acting on paired donors, with incorporation or reduction of molecular oxygen (GO:0016705);; Molecular Function: heme binding (GO:0020037);; Biological Process: sleep (GO:0030431);; Biologica…	K15001|4.5e-127|nvi:100121787|K15001 cytochrome P450 family 4 [EC:1.14.-.-] | (RefSeq) CYP4AB15; cytochrome P450 4AB15	--	[QI]	Secondary metabolites biosynthesis, transport and catabolism;; Lipid transport and metabolism	Cytochrome P450	Cytochrome P450 4C1 OS=Blaberus discoidalis OX=6981 GN=CYP4C1 PE=2 SV=1	Q	Secondary metabolites biosynthesis, transport and catabolism	hypothetical protein TSAR_008284 [Trichomalopsis sarcophagae]	biological process: metabolic process (GO:0008152);; molecular function: catalytic activity (GO:0003824);; molecular function: binding (GO:0005488);; biological process: multicellular organismal process (GO:0032501)
EVM0006597	41.3125	303	42.2169	316	40.7502	325	20.6185	146	15.7286	112	20.5164	158	3.06295e-07	1.19094	--	--	--	--	--	[S]	Function unknown	Transcription elongation factor Elf1 like	Transcription elongation factor 1 homolog OS=Drosophila melanogaster OX=7227 GN=CG40228 PE=3 SV=1	K	Transcription	transcription elongation factor 1 homolog [Sitophilus oryzae]	--
EVM0018800	1.70036	75	1.35047	61	1.10978	53	0.041524	2	0.140566	6	0	0	1.14432e-08	4.57706	--	--	Molecular Function: olfactory receptor activity (GO:0004984);; Molecular Function: odorant binding (GO:0005549);; Cellular Component: plasma membrane (GO:0005886);; Biological Process: signal transduction (GO:0007165);; Biological Process: sensory perception of smell (GO:0007608);; Cellular Component: membrane (GO:0016020);; Cellular Component: integral component of membrane (GO:0016021);;	K22984|5.9e-10|tnl:113498970|K22984 odorant receptor | (RefSeq) odorant receptor 46a-like	--	--	--	7tm Odorant receptor	--	T	Signal transduction mechanisms	odorant receptor 142 [Nasonia vitripennis]	molecular function: molecular transducer activity (GO:0060089);; molecular function: binding (GO:0005488);; cellular component: cellular anatomical entity (GO:0110165);; biological process: cellular process (GO:0009987);; biological process: biological regulation (GO:0065007);; biological process: multicellular organismal process (GO:0032501)
EVM0011915	25.6015	364	27.2291	395	29.3047	454	1.98457	28	1.22774	17	2.50718	38	2.02723e-45	3.8772	--	--	Cellular Component: integral component of membrane (GO:0016021);;	K15127|3.6e-22|nvi:100120782|K15127 transcriptional adapter 2-beta | (RefSeq) transcriptional adapter 2B	--	--	--	Insect pheromone-binding family, A10/OS-D	Ejaculatory bulb-specific protein 3 OS=Drosophila melanogaster OX=7227 GN=EbpIII PE=2 SV=2	S	Function unknown	hypothetical protein TSAR_012125 [Trichomalopsis sarcophagae]	cellular component: cellular anatomical entity (GO:0110165)
EVM0018682	10.4189	250	9.49097	232	7.97178	208	5.6567	131	3.38345	79	2.94734	75	6.55612e-05	1.27772	--	--	--	--	--	--	--	--	--	--	--	--	--
NewGene_2357	1.94623	57	1.21418	37	1.5501	50	0.652306	19	0.916656	26	0.197002	7	0.0398858	1.47028	--	--	--	--	--	--	--	--	--	--	--	--	--
EVM0015785	10.5032	192	6.08989	114	6.90144	138	1.02095	18	1.23747	22	2.3763	46	1.80651e-08	2.39582	[I]	Lipid transport and metabolism	Cellular Component: integral component of membrane (GO:0016021);;	--	--	[R]	General function prediction only	Thioesterase-like superfamily	Protein THEM6 OS=Drosophila melanogaster OX=7227 GN=CG4666 PE=2 SV=1	S	Function unknown	protein THEM6 [Nasonia vitripennis]	cellular component: cellular anatomical entity (GO:0110165)
NewGene_8679	109.826	1884	112.055	1939	104.451	1976	51.9623	914	39.5302	694	49.552	1010	7.85272e-17	1.15675	--	--	--	--	--	--	--	--	--	--	--	--	--
NewGene_7746	45.4356	669	59.4001	891	54.4552	872	23.0607	327	14.8208	212	18.6998	289	8.57322e-16	1.55644	--	--	--	--	--	--	--	--	--	--	--	--	--
EVM0012237	17.9297	1373	14.2151	1109	10.0933	841	1.00834	75	0.118037	9	2.20073	177	0.0018995	3.70861	--	--	--	K19625|9.4e-40|pmac:106714564|K19625 retinaldehyde-binding protein 1 | (RefSeq) uncharacterized protein LOC106714564	--	[I]	Lipid transport and metabolism	CRAL/TRIO domain	--	I	Lipid transport and metabolism	alpha-tocopherol transfer protein-like [Nasonia vitripennis]	--
EVM0000155	3.63539	490	3.32388	457	2.81311	413	0.866489	113	0.687062	90	1.09743	156	3.69213e-17	1.93949	--	--	Molecular Function: DNA-binding transcription factor activity (GO:0003700);; Cellular Component: nucleus (GO:0005634);; Molecular Function: sequence-specific DNA binding (GO:0043565);;	K09411|5.7e-134|nvi:100118480|K09411 forkhead box protein, other | (RefSeq) hepatocyte nuclear factor 3-beta	--	[K]	Transcription	Forkhead domain	Fork head domain-containing protein FD4 OS=Drosophila melanogaster OX=7227 GN=fd96Ca PE=2 SV=2	K	Transcription	hepatocyte nuclear factor 3-beta [Nasonia vitripennis]	molecular function: transcription regulator activity (GO:0140110);; cellular component: intracellular (GO:0005622);; cellular component: cellular anatomical entity (GO:0110165);; molecular function: binding (GO:0005488)
EVM0012056	9.95603	291	11.1071	330	6.73259	214	0.896862	26	0.250861	8	1.15651	36	3.27569e-21	3.59785	[Q]	Secondary metabolites biosynthesis, transport and catabolism	Molecular Function: triglyceride lipase activity (GO:0004806);; Cellular Component: extracellular region (GO:0005576);; Biological Process: lipid metabolic process (GO:0006629);;	K14073|2.6e-107|acep:105625918|K14073 pancreatic triacylglycerol lipase [EC:3.1.1.3] | (RefSeq) pancreatic lipase-related protein 2-like	Glycerolipid metabolism (ko00561)	--	--	Lipase	Phospholipase A1 OS=Polybia paulista OX=291283 PE=1 SV=1	O	Posttranslational modification, protein turnover, chaperones	PREDICTED: pancreatic triacylglycerol lipase-like [Ceratosolen solmsi marchali]	molecular function: catalytic activity (GO:0003824);; cellular component: cellular anatomical entity (GO:0110165);; biological process: metabolic process (GO:0008152)
EVM0018668	8.42063	1083	6.59765	864	7.89695	1105	2.64689	328	3.27901	409	2.50171	338	5.59595e-23	1.5138	[T]	Signal transduction mechanisms	Molecular Function: ubiquitin-protein transferase activity (GO:0004842);;	K12602|4.1e-06|prap:111003998|K12602 WD repeat-containing protein 61 | (RefSeq) WD repeat-containing protein 61-like	RNA degradation (ko03018)	[S]	Function unknown	WD domain, G-beta repeat	--	S	Function unknown	WD repeat, SAM and U-box domain-containing protein 1 isoform X2 [Nasonia vitripennis]	molecular function: catalytic activity (GO:0003824)
EVM0011625	10.9685	3217	2.34286	700	3.40321	1086	1.59985	452	1.89756	540	1.88721	582	0.0463957	1.70192	--	--	--	--	--	--	--	--	--	--	--	--	--
EVM0007717	0.909912	81	0.949584	86	0.843832	82	0.333004	29	0.239307	21	0.223653	21	9.51149e-05	1.81492	--	--	Molecular Function: nucleic acid binding (GO:0003676);; Biological Process: gene silencing by RNA (GO:0031047);;	K02156|2.1e-296|nvi:100122122|K02156 aubergine | (RefSeq) piwi-like protein Siwi	Dorso-ventral axis formation (ko04320)	[D]	Cell cycle control, cell division, chromosome partitioning	Piwi domain	Piwi-like protein Siwi OS=Bombyx mori OX=7091 GN=Siwi PE=1 SV=1	D	Cell cycle control, cell division, chromosome partitioning	piwi-like protein Siwi [Nasonia vitripennis]	molecular function: binding (GO:0005488);; biological process: cellular process (GO:0009987);; biological process: biological regulation (GO:0065007)
EVM0011287	5.82526	138	5.16205	125	4.99542	129	0	0	0	0	0.037299	1	1.8431e-10	8.5217	--	--	--	--	--	--	--	--	--	--	--	uncharacterized protein LOC103315584 [Nasonia vitripennis]	--
EVM0006628	10.3992	1178	11.2187	1294	10.8323	1334	3.25107	354	2.20909	243	2.93598	349	2.19589e-37	2.01419	--	--	Cellular Component: proteasome complex (GO:0000502);;	K06943|2.2e-37|tsp:Tsp_00145|K06943 nucleolar GTP-binding protein | (RefSeq) nucleolar GTP-binding protein 1	Ribosome biogenesis in eukaryotes (ko03008)	[M]	Cell wall/membrane/envelope biogenesis	Ankyrin repeats (3 copies)	--	M	Cell wall/membrane/envelope biogenesis	uncharacterized protein LOC100121644 isoform X1 [Nasonia vitripennis]	cellular component: protein-containing complex (GO:0032991)
EVM0001255	1.77809	94	2.02727	109	1.72912	99	0.760482	39	0.985391	51	0.770009	43	0.00303655	1.19534	--	--	Molecular Function: sulfotransferase activity (GO:0008146);;	K01025|5.7e-94|nvi:100122734|K01025 sulfotransferase [EC:2.8.2.-] | (RefSeq) luciferin sulfotransferase	--	[R]	General function prediction only	Sulfotransferase domain	Luciferin sulfotransferase OS=Photinus pyralis OX=7054 GN=LST PE=1 SV=1	S	Function unknown	luciferin sulfotransferase [Nasonia vitripennis]	molecular function: catalytic activity (GO:0003824)
EVM0014559	1.10855	107	0.879422	87	1.28228	135	0.474623	45	0.618761	58	0.516915	53	0.00649767	1.0816	--	--	Cellular Component: integral component of membrane (GO:0016021);;	--	--	--	--	Domain of unknown function (DUF3827)	--	--	--	uncharacterized protein LOC100679650 isoform X2 [Nasonia vitripennis]	cellular component: cellular anatomical entity (GO:0110165)
EVM0009462	3.33873	120	2.85824	104	2.72238	106	1.45157	50	1.54192	54	1.44826	55	0.0051605	1.06643	--	--	Cellular Component: cytoplasmic dynein complex (GO:0005868);; Cellular Component: cilium (GO:0005929);; Biological Process: intraciliary retrograde transport (GO:0035721);; Biological Process: intraciliary transport involved in cilium assembly (GO:0035735);;	K10417|9.0e-147|nvi:100121423|K10417 dynein light intermediate chain 2, cytosolic | (RefSeq) cytoplasmic dynein 2 light intermediate chain 1	--	[S]	Function unknown	Dynein light intermediate chain (DLIC)	--	S	Function unknown	cytoplasmic dynein 2 light intermediate chain 1 [Nasonia vitripennis]	cellular component: intracellular (GO:0005622);; cellular component: protein-containing complex (GO:0032991);; cellular component: cellular anatomical entity (GO:0110165);; biological process: cellular process (GO:0009987);; biological process: localization (GO:0051179)
NewGene_5084	11.9773	487	10.9848	455	9.56351	423	0.908075	36	0.912905	36	1.9783	85	2.92282e-29	3.14523	--	--	Biological Process: system process (GO:0003008);; Molecular Function: molecular_function (GO:0003674);; Molecular Function: transmembrane signaling receptor activity (GO:0004888);; Molecular Function: olfactory receptor activity (GO:0004984);; Molecular Function: binding (GO:0005488);; Molecular Function: odorant binding (GO:0005549);; Cellular Component: cellular_component (GO:0005575);; Cellula…	K22984|2.17e-20|pcf:106784759|K22984 odorant receptor | (RefSeq) odorant receptor 13a-like	--	--	--	7tm Odorant receptor	Putative odorant receptor 92a OS=Drosophila melanogaster OX=7227 GN=Or92a PE=3 SV=3	I	Lipid transport and metabolism	hypothetical protein TSAR_015328 [Trichomalopsis sarcophagae]	biological process: multicellular organismal process (GO:0032501);; molecular function: molecular transducer activity (GO:0060089);; molecular function: binding (GO:0005488);; cellular component: cellular anatomical entity (GO:0110165);; biological process: cellular process (GO:0009987);; biological process: biological regulation (GO:0065007);; biological process: response to stimulus (GO:0050896…
EVM0017135	0.785119	54	0.856409	59	1.48781	110	0.092447	7	0.083701	6	0.078743	6	7.92985e-09	3.5434	--	--	--	--	--	--	--	--	--	--	--	protein PXR1-like [Nasonia vitripennis]	--
EVM0001755	374.217	10310	350.07	9821	318.991	9559	135.355	3587	149.703	3999	239.082	6916	0.00204888	1.05831	--	--	--	--	--	--	--	--	--	--	--	--	--
EVM0000964	8.39733	234	2.8747	82	4.7534	144	1.22717	33	2.76224	75	1.20497	36	0.00040925	1.695	--	--	Molecular Function: RNA binding (GO:0003723);;	--	--	[R]	General function prediction only	RNA recognition motif. (a.k.a. RRM, RBD, or RNP domain)	Protein couch potato OS=Drosophila melanogaster OX=7227 GN=cpo PE=2 SV=4	A	RNA processing and modification	protein couch potato isoform X2 [Belonocnema treatae]	molecular function: binding (GO:0005488)
NewGene_1166	2.19792	116	2.70252	143	1.99431	112	0.189542	10	0.984469	50	1.46353	80	0.0120275	1.4474	--	--	Molecular Function: protein binding (GO:0005515);;	--	--	--	--	Kazal-type serine protease inhibitor domain	--	S	Function unknown	--	molecular function: binding (GO:0005488)
EVM0004794	0.580049	64	0.581127	65	0.530915	63	0.16659	18	0.284112	31	0.188659	22	0.00649453	1.4498	--	--	Molecular Function: nucleic acid binding (GO:0003676);;	--	--	--	--	Zinc finger, C2H2 type	--	S	Function unknown	PREDICTED: uncharacterized protein LOC105366662 [Ceratosolen solmsi marchali]	molecular function: binding (GO:0005488)
EVM0011861	1.90278	81	2.78119	121	5.95645	276	1.45935	60	2.16592	90	0.757787	34	0.00827599	1.3527	[Q]	Secondary metabolites biosynthesis, transport and catabolism	Molecular Function: triglyceride lipase activity (GO:0004806);; Cellular Component: extracellular region (GO:0005576);; Biological Process: lipid metabolic process (GO:0006629);;	K14073|1.3e-103|nvi:107981025|K14073 pancreatic triacylglycerol lipase [EC:3.1.1.3] | (RefSeq) pancreatic triacylglycerol lipase-like	Glycerolipid metabolism (ko00561)	--	--	Lipase	--	O	Posttranslational modification, protein turnover, chaperones	hypothetical protein TSAR_002311 [Trichomalopsis sarcophagae]	molecular function: catalytic activity (GO:0003824);; cellular component: cellular anatomical entity (GO:0110165);; biological process: metabolic process (GO:0008152)
EVM0000357	2.80446	124	2.73866	124	1.7119	83	0.31423	14	1.48107	64	0.944702	44	0.00570266	1.47591	--	--	Cellular Component: integral component of membrane (GO:0016021);;	--	--	--	--	--	--	--	--	PREDICTED: uncharacterized protein LOC105363432 [Ceratosolen solmsi marchali]	cellular component: cellular anatomical entity (GO:0110165)
EVM0008507	3.18513	202	3.37412	218	2.81065	194	1.21301	74	0.692238	43	2.13151	142	0.00140519	1.26811	--	--	Molecular Function: molecular_function (GO:0003674);; Molecular Function: structural molecule activity (GO:0005198);; Molecular Function: structural constituent of chitin-based cuticle (GO:0005214);; Cellular Component: cellular_component (GO:0005575);; Cellular Component: extracellular region (GO:0005576);; Biological Process: multicellular organism development (GO:0007275);; Molecular Function:…	--	--	--	--	--	--	S	Function unknown	PREDICTED: cuticle protein 2-like [Ceratosolen solmsi marchali]	molecular function: structural molecule activity (GO:0005198);; cellular component: cellular anatomical entity (GO:0110165);; biological process: multicellular organismal process (GO:0032501);; biological process: developmental process (GO:0032502)
EVM0014394	82.0873	996	95.3977	1178	80.9584	1068	48.8089	570	42.2353	497	40.2675	513	8.07165e-13	1.04422	[K]	Transcription	Molecular Function: DNA binding (GO:0003677);; Molecular Function: DNA-directed 5'-3' RNA polymerase activity (GO:0003899);; Cellular Component: RNA polymerase II, core complex (GO:0005665);; Biological Process: transcription, DNA-templated (GO:0006351);;	K03014|1.7e-62|nvi:100121350|K03014 DNA-directed RNA polymerases I, II, and III subunit RPABC2 | (RefSeq) DNA-directed RNA polymerases I, II, and III subunit RPABC2	RNA polymerase (ko03020)	[K]	Transcription	RNA polymerase Rpb6	DNA-directed RNA polymerases I, II, and III subunit RPABC2 OS=Drosophila melanogaster OX=7227 GN=RpII18 PE=2 SV=1	K	Transcription	DNA-directed RNA polymerases I, II, and III subunit RPABC2 [Nasonia vitripennis]	molecular function: binding (GO:0005488);; molecular function: catalytic activity (GO:0003824);; cellular component: intracellular (GO:0005622);; cellular component: protein-containing complex (GO:0032991);; cellular component: cellular anatomical entity (GO:0110165);; biological process: metabolic process (GO:0008152);; biological process: cellular process (GO:0009987)
EVM0017105	90.3248	2999	85.5343	2892	72.0532	2602	12.2082	390	23.7863	766	40.2296	1403	0.0020224	1.76844	[Q]	Secondary metabolites biosynthesis, transport and catabolism	Molecular Function: oxidoreductase activity (GO:0016491);;	K00002|1.1e-106|nvi:100679509|K00002 alcohol dehydrogenase (NADP+) [EC:1.1.1.2] | (RefSeq) aldo-keto reductase family 1 member A1-like	Glycolysis / Gluconeogenesis (ko00010);; Pentose and glucuronate interconversions (ko00040);; Glycerolipid metabolism (ko00561)	[R]	General function prediction only	Aldo/keto reductase family	Aldose reductase B OS=Dictyostelium discoideum OX=44689 GN=alrB PE=3 SV=2	S	Function unknown	aldo-keto reductase family 1 member A1-like [Nasonia vitripennis]	molecular function: catalytic activity (GO:0003824)
NewGene_5142	0.590164	48	0.801085	67	0.433767	39	0.034611	3	0.052503	5	0.024349	3	5.01426e-07	3.82683	--	--	--	--	--	--	--	Transposase family tnp2	--	S	Function unknown	uncharacterized protein LOC107981769 [Nasonia vitripennis]	--
EVM0013473	187.591	9547	152.028	7879	116.293	6437	10.4221	511	7.75917	383	11.1981	599	2.77232e-50	4.01843	[I]	Lipid transport and metabolism	--	K03927|1.7e-175|bim:100744287|K03927 carboxylesterase 2 [EC:3.1.1.1 3.1.1.84 3.1.1.56] | (RefSeq) esterase FE4-like	Drug metabolism - other enzymes (ko00983)	[R]	General function prediction only	Carboxylesterase family	Venom carboxylesterase-6 OS=Apis mellifera OX=7460 PE=2 SV=1	G	Carbohydrate transport and metabolism	carboxylesterase clade B, member 6 precursor [Nasonia vitripennis]	--
EVM0017976	4.79552	222	3.66026	173	4.05426	205	0.383986	18	0	0	0.739044	36	0.0417392	3.49661	--	--	Cellular Component: integral component of membrane (GO:0016021);;	K13885|1.4e-168|nvi:100123070|K13885 scavenger receptor class B, member 1 | (RefSeq) sensory neuron membrane protein 1	Phagosome (ko04145)	[T]	Signal transduction mechanisms	CD36 family	Sensory neuron membrane protein 1 OS=Apis mellifera OX=7460 PE=3 SV=1	T	Signal transduction mechanisms	sensory neuron membrane protein 1 [Nasonia vitripennis]	cellular component: cellular anatomical entity (GO:0110165)
EVM0016410	2.42524	91	3.78716	145	2.18089	89	0.342332	13	0.589456	22	2.41276	95	0.0408217	1.37023	--	--	--	--	--	--	--	PBP/GOBP family	--	--	--	--	--
EVM0009204	1.04652	56	0.977693	53	0.769876	45	0.115787	6	0.583925	30	0.379987	22	0.0417951	1.44042	--	--	--	--	--	--	--	--	--	--	--	calponin homology domain-containing protein DDB_G0272472-like [Trichogramma pretiosum]	--
EVM0009098	9.90693	516	9.48208	503	8.35665	473	1.01404	51	1.37821	70	1.3107	72	6.17381e-44	2.96713	[E]	Amino acid transport and metabolism	Cellular Component: integral component of membrane (GO:0016021);; Molecular Function: transmembrane transporter activity (GO:0022857);;	K14388|7.1e-201|nvi:107981195|K14388 solute carrier family 5 (sodium-coupled monocarboxylate transporter), member 8/12 | (RefSeq) putative sodium-dependent multivitamin transporter	--	[P]	Inorganic ion transport and metabolism	Sodium:solute symporter family	Putative sodium-dependent multivitamin transporter OS=Drosophila melanogaster OX=7227 GN=CG32669 PE=2 SV=1	P	Inorganic ion transport and metabolism	putative sodium-dependent multivitamin transporter [Nasonia vitripennis]	cellular component: cellular anatomical entity (GO:0110165);; molecular function: transporter activity (GO:0005215)
EVM0014019	6.41727	83	5.23837	69	7.37197	104	3.09504	39	2.67895	34	3.6536	50	0.0208206	1.06321	--	--	Cellular Component: histone deacetylase complex (GO:0000118);; Cellular Component: nuclear chromosome (GO:0000228);; Biological Process: RNA splicing, via transesterification reactions (GO:0000375);; Biological Process: RNA splicing, via transesterification reactions with bulged adenosine as nucleophile (GO:0000377);; Biological Process: mRNA splicing, via spliceosome (GO:0000398);; Cellular Comp…	K14324|1.1e-67|nvi:100115289|K14324 histone deacetylase complex subunit SAP18 | (RefSeq) histone deacetylase complex subunit SAP18	RNA transport (ko03013);; mRNA surveillance pathway (ko03015)	[K]	Transcription	Sin3 associated polypeptide p18 (SAP18)	Histone deacetylase complex subunit SAP18 OS=Drosophila melanogaster OX=7227 GN=Bin1 PE=1 SV=1	K	Transcription	PREDICTED: histone deacetylase complex subunit SAP18 [Ceratosolen solmsi marchali]	cellular component: protein-containing complex (GO:0032991);; cellular component: intracellular (GO:0005622);; cellular component: cellular anatomical entity (GO:0110165);; biological process: metabolic process (GO:0008152);; biological process: cellular process (GO:0009987);; molecular function: transcription regulator activity (GO:0140110);; biological process: biological regulation (GO:0065007…
NewGene_5514	2.49101	43	3.36359	58	4.35551	81	1.74773	29	0.742391	13	0.491144	9	0.00548708	1.81195	--	--	--	--	--	--	--	--	--	--	--	--	--
EVM0011394	71.5242	4318	82.0765	5046	76.7603	5040	37.776	2194	37.8126	2213	42.8855	2718	4.99166e-24	1.02666	--	--	--	--	--	--	--	--	--	--	--	--	--
EVM0010008	1.70711	166	1.78001	177	1.65135	175	0.602229	57	0.914573	87	1.13312	116	0.00262978	1.01532	--	--	Molecular Function: calcium ion binding (GO:0005509);;	K19601|1.6e-278|nvi:100679101|K19601 protein eyes shut | (RefSeq) protein eyes shut isoform X1	--	[O]	Posttranslational modification, protein turnover, chaperones	EGF-like domain	Protein eyes shut OS=Drosophila melanogaster OX=7227 GN=eys PE=1 SV=1	T	Signal transduction mechanisms	protein eyes shut isoform X1 [Nasonia vitripennis]	molecular function: binding (GO:0005488)
EVM0009251	8.42675	295	7.77335	277	6.57506	250	3.75674	127	1.80364	62	4.85486	179	0.000755594	1.17735	[Q]	Secondary metabolites biosynthesis, transport and catabolism	Molecular Function: triglyceride lipase activity (GO:0004806);; Cellular Component: extracellular region (GO:0005576);; Biological Process: lipid metabolic process (GO:0006629);;	K19404|1.7e-127|nvi:103316977|K19404 phosphatidic acid-selective phospholipase A1 [EC:3.1.1.-] | (RefSeq) lipase member H-A-like isoform X2	--	--	--	Lipase	Phospholipase A1 OS=Vespa velutina OX=202808 PE=1 SV=1	O	Posttranslational modification, protein turnover, chaperones	lipase member H-A-like isoform X2 [Nasonia vitripennis]	molecular function: catalytic activity (GO:0003824);; cellular component: cellular anatomical entity (GO:0110165);; biological process: metabolic process (GO:0008152)
EVM0003854	10.479	116	8.18913	93	10.222	123	3.23567	35	3.76765	41	3.22809	38	6.06279e-05	1.55011	--	--	Cellular Component: microtubule organizing center (GO:0005815);; Biological Process: microtubule anchoring (GO:0034453);;	K16535|1.3e-56|nvi:100119814|K16535 lisH domain-containing protein FOPNL | (RefSeq) lisH domain-containing protein FOPNL	--	--	--	FOP N terminal dimerisation domain	--	S	Function unknown	lisH domain-containing protein FOPNL [Nasonia vitripennis]	cellular component: cellular anatomical entity (GO:0110165);; biological process: cellular process (GO:0009987)
EVM0005821	7.89759	413	7.18422	382	6.8435	389	2.75781	139	3.29636	167	3.704	204	4.19805e-09	1.23193	--	--	Molecular Function: RNA binding (GO:0003723);; Molecular Function: RNA-directed 5'-3' RNA polymerase activity (GO:0003968);; Biological Process: transcription, DNA-templated (GO:0006351);;	--	--	--	--	Viral RNA-dependent RNA polymerase	--	--	--	uncharacterized protein LOC111503242 [Leptinotarsa decemlineata]	molecular function: binding (GO:0005488);; molecular function: catalytic activity (GO:0003824);; biological process: metabolic process (GO:0008152);; biological process: cellular process (GO:0009987)
NewGene_734	2.69884	71	6.0172	161	10.8527	310	2.64406	67	1.26999	33	3.5824	99	0.00643396	1.43136	[O]	Posttranslational modification, protein turnover, chaperones	Molecular Function: serine-type endopeptidase activity (GO:0004252);;	K01312|1.26e-85|nvi:100118551|K01312 trypsin [EC:3.4.21.4] | (RefSeq) SP43; serine protease 43 precursor	Neuroactive ligand-receptor interaction (ko04080)	[E]	Amino acid transport and metabolism	Trypsin	Mite allergen Der f 3 OS=Dermatophagoides farinae OX=6954 GN=DERF3 PE=1 SV=2	O	Posttranslational modification, protein turnover, chaperones	mite allergen Der f 3-like [Nasonia vitripennis]	biological process: metabolic process (GO:0008152);; molecular function: catalytic activity (GO:0003824)
EVM0011910	2.64259	218	2.76956	232	2.72417	244	0.942652	75	0.487284	39	0.475036	42	2.02919e-11	2.14982	[ET]	Amino acid transport and metabolism;; Signal transduction mechanisms	Molecular Function: ionotropic glutamate receptor activity (GO:0004970);; Cellular Component: membrane (GO:0016020);;	K05313|0.0e+00|nvi:100121319|K05313 glutamate receptor, ionotropic, invertebrate | (RefSeq) glutamate receptor ionotropic, kainate 1	--	[PET]	Inorganic ion transport and metabolism;; Amino acid transport and metabolism;; Signal transduction mechanisms	Ligand-gated ion channel	Ionotropic receptor 25a OS=Drosophila melanogaster OX=7227 GN=Ir25a PE=1 SV=1	--	--	glutamate receptor ionotropic, kainate 1 [Nasonia vitripennis]	biological process: cellular process (GO:0009987);; biological process: localization (GO:0051179);; molecular function: transporter activity (GO:0005215);; molecular function: molecular transducer activity (GO:0060089);; cellular component: cellular anatomical entity (GO:0110165)
EVM0019044	5.22899	302	4.44743	261	4.21417	265	0.354416	20	0	0	0.741817	45	0.0382665	3.6995	[QV]	Secondary metabolites biosynthesis, transport and catabolism;; Defense mechanisms	Molecular Function: monooxygenase activity (GO:0004497);; Molecular Function: iron ion binding (GO:0005506);; Molecular Function: oxidoreductase activity, acting on paired donors, with incorporation or reduction of molecular oxygen (GO:0016705);; Molecular Function: heme binding (GO:0020037);;	K15001|1.9e-197|nvi:100123945|K15001 cytochrome P450 family 4 [EC:1.14.-.-] | (RefSeq) CYP4AB23; cytochrome P450 4AB23	--	[QI]	Secondary metabolites biosynthesis, transport and catabolism;; Lipid transport and metabolism	Cytochrome P450	Cytochrome P450 4c3 OS=Drosophila melanogaster OX=7227 GN=Cyp4c3 PE=2 SV=1	Q	Secondary metabolites biosynthesis, transport and catabolism	cytochrome P450 4AB23 [Nasonia vitripennis]	biological process: metabolic process (GO:0008152);; molecular function: catalytic activity (GO:0003824);; molecular function: binding (GO:0005488)
EVM0008081	0.542986	43	0.685681	55	0.768871	65	0.013422	2	0.063842	5	0.120759	10	3.55468e-06	3.27871	--	--	--	--	--	--	--	--	--	--	--	hypothetical protein TSAR_015742, partial [Trichomalopsis sarcophagae]	--
EVM0014595	12.4537	571	12.3889	579	9.6064	479	3.47676	154	3.96571	177	2.91677	141	1.01047e-19	1.80068	[G]	Carbohydrate transport and metabolism	Cellular Component: integral component of membrane (GO:0016021);; Molecular Function: transmembrane transporter activity (GO:0022857);;	K08193|3.3e-194|nvi:100123270|K08193 MFS transporter, ACS family, solute carrier family 17 (sodium-dependent inorganic phosphate cotransporter), other | (RefSeq) sialin isoform X2	--	[G]	Carbohydrate transport and metabolism	Major Facilitator Superfamily	--	G	Carbohydrate transport and metabolism	sialin isoform X2 [Nasonia vitripennis]	cellular component: cellular anatomical entity (GO:0110165);; molecular function: transporter activity (GO:0005215)
EVM0009890	1.58665	97	1.78624	111	0.925689	62	0.200237	12	0.285093	17	1.04996	68	0.0206651	1.52703	[M]	Cell wall/membrane/envelope biogenesis	--	--	--	--	--	D-mannose binding lectin	--	O	Posttranslational modification, protein turnover, chaperones	uncharacterized protein LOC117169070 [Belonocnema treatae]	--
EVM0013730	145.082	2973	145.916	3044	112.507	2507	65.2417	1286	64.2964	1277	75.3158	1620	1.45739e-15	1.04538	--	--	Molecular Function: calcium ion binding (GO:0005509);;	K02183|4.0e-52|tnl:113502138|K02183 calmodulin | (RefSeq) troponin C-like isoform X1	Phosphatidylinositol signaling system (ko04070);; Phototransduction - fly (ko04745)	[T]	Signal transduction mechanisms	EF-hand domain pair	Troponin C OS=Tyrophagus putrescentiae OX=59818 PE=1 SV=1	T	Signal transduction mechanisms	troponin C [Nasonia vitripennis]	molecular function: binding (GO:0005488)
EVM0010626	0.86782	46	0.827667	45	1.28782	75	0.480719	25	0.359369	19	0.480895	27	0.0393634	1.22256	--	--	--	--	--	--	--	--	--	T	Signal transduction mechanisms	hypothetical protein TSAR_000826 [Trichomalopsis sarcophagae]	--
NewGene_5448	0.728786	38	1.19863	63	0.874828	50	0.264585	14	0	0	0.261727	15	0.00483013	2.38542	--	--	Biological Process: system process (GO:0003008);; Cellular Component: cellular_component (GO:0005575);; Cellular Component: obsolete cell (GO:0005623);; Cellular Component: cilium (GO:0005929);; Biological Process: transport (GO:0006810);; Biological Process: movement of cell or subcellular component (GO:0006928);; Biological Process: organelle organization (GO:0006996);; Biological Process: micr…	K16474|1.24e-158|nvi:100120509|K16474 intraflagellar transport protein 88 | (RefSeq) intraflagellar transport protein 88 homolog	--	[R]	General function prediction only	Tetratricopeptide repeat	--	S	Function unknown	intraflagellar transport protein 88 homolog [Nasonia vitripennis]	biological process: multicellular organismal process (GO:0032501);; cellular component: cellular anatomical entity (GO:0110165);; biological process: localization (GO:0051179);; biological process: cellular process (GO:0009987);; cellular component: protein-containing complex (GO:0032991)
EVM0002861	6.76128	678	6.1605	629	6.95127	758	3.11624	301	3.05425	297	3.64265	384	2.73136e-11	1.08235	--	--	--	K02374|2.5e-192|nvi:100123134|K02374 tyrosine-protein phosphatase non-receptor type 13 | (RefSeq) uncharacterized protein LOC100123134 isoform X1	--	--	--	Domain of unknown function (DUF4805)	--	--	--	uncharacterized protein LOC100123134 isoform X1 [Nasonia vitripennis]	--
EVM0008859	2.61748	120	0.466195	22	3.50903	175	1.01951	45	0.723347	33	0.526169	26	0.0169321	1.58397	[QV]	Secondary metabolites biosynthesis, transport and catabolism;; Defense mechanisms	Molecular Function: monooxygenase activity (GO:0004497);; Molecular Function: iron ion binding (GO:0005506);; Cellular Component: integral component of membrane (GO:0016021);; Molecular Function: oxidoreductase activity, acting on paired donors, with incorporation or reduction of molecular oxygen (GO:0016705);; Molecular Function: heme binding (GO:0020037);; Biological Process: oxidation-reductio…	K14999|1.7e-126|dqu:106747984|K14999 cytochrome P450 family 6 [EC:1.14.-.-] | (RefSeq) cytochrome P450 6k1-like	--	[Q]	Secondary metabolites biosynthesis, transport and catabolism	Cytochrome P450	Cytochrome P450 6k1 OS=Blattella germanica OX=6973 GN=CYP6K1 PE=2 SV=1	Q	Secondary metabolites biosynthesis, transport and catabolism	cytochrome P450 6k1-like [Trichogramma pretiosum]	biological process: metabolic process (GO:0008152);; molecular function: catalytic activity (GO:0003824);; molecular function: binding (GO:0005488);; cellular component: cellular anatomical entity (GO:0110165)
EVM0000796	21.975	347	21.3566	343	11.4834	197	0.572721	9	0	0	1.71062	29	0.00447969	4.59306	--	--	Molecular Function: odorant binding (GO:0005549);;	--	--	--	--	PBP/GOBP family	--	S	Function unknown	uncharacterized protein LOC111643250 [Copidosoma floridanum]	molecular function: binding (GO:0005488)
EVM0002039	0.614711	74	1.1119	135	1.30068	169	0.210338	25	0.52685	61	0.49347	62	0.00376049	1.36303	[D]	Cell cycle control, cell division, chromosome partitioning	Molecular Function: protein binding (GO:0005515);; Molecular Function: ATP binding (GO:0005524);; Cellular Component: nucleus (GO:0005634);; Cellular Component: chromosome (GO:0005694);; Biological Process: chromosome organization (GO:0051276);;	K06636|1.3e-119|hst:105190302|K06636 structural maintenance of chromosome 1 | (RefSeq) structural maintenance of chromosomes protein 1A	--	[D]	Cell cycle control, cell division, chromosome partitioning	RecF/RecN/SMC N terminal domain	Structural maintenance of chromosomes protein 1 OS=Caenorhabditis elegans OX=6239 GN=him-1 PE=1 SV=4	D	Cell cycle control, cell division, chromosome partitioning	hypothetical protein TSAR_011061 [Trichomalopsis sarcophagae]	molecular function: binding (GO:0005488);; cellular component: intracellular (GO:0005622);; cellular component: cellular anatomical entity (GO:0110165);; biological process: cellular process (GO:0009987)
EVM0009522	1.61773	65	1.06586	44	2.14249	94	0.457187	18	0.245322	10	0.200684	9	4.32523e-05	2.44117	--	--	--	--	--	--	--	Ecdysteroid kinase	--	S	Function unknown	uncharacterized protein LOC106644109 [Copidosoma floridanum]	--
EVM0003620	1.39279	58	1.62932	69	2.02204	92	0.192056	8	0.144848	6	0.585314	26	6.26654e-05	2.4697	--	--	--	--	--	--	--	Alcohol dehydrogenase transcription factor Myb/SANT-like	--	--	--	--	--
EVM0006257	1.96714	78	2.0408	83	1.61069	70	0.120386	5	0.251728	10	0.452836	19	7.51711e-07	2.79303	--	--	Molecular Function: second spliceosomal transesterification activity (GO:0000386);; Biological Process: mRNA splicing, via spliceosome (GO:0000398);; Molecular Function: zinc ion binding (GO:0008270);; Molecular Function: pre-mRNA 3'-splice site binding (GO:0030628);;	K12819|3.4e-131|nvi:100114581|K12819 pre-mRNA-processing factor SLU7 | (RefSeq) pre-mRNA-splicing factor Slu7	Spliceosome (ko03040)	[A]	RNA processing and modification	Pre-mRNA splicing Prp18-interacting factor	Pre-mRNA-splicing factor Slu7 OS=Drosophila melanogaster OX=7227 GN=Slu7 PE=1 SV=2	A	RNA processing and modification	pre-mRNA-splicing factor Slu7 [Nasonia vitripennis]	molecular function: catalytic activity (GO:0003824);; biological process: metabolic process (GO:0008152);; biological process: cellular process (GO:0009987);; molecular function: binding (GO:0005488)
NewGene_4150	10.7003	369	8.28048	291	6.20921	233	0.774038	26	0.78449	27	0.756116	28	2.96618e-29	3.48275	--	--	--	--	--	--	--	--	--	--	--	--	--
EVM0017032	55.2068	1200	57.0217	1262	47.765	1129	4.96162	104	3.07447	65	4.93988	113	5.3863e-90	3.68275	--	--	Molecular Function: odorant binding (GO:0005549);;	--	--	--	--	PBP/GOBP family	--	--	--	--	molecular function: binding (GO:0005488)
EVM0002847	0.667492	70	0.45978	49	0.547952	62	0.006614	1	0.111488	12	0.064601	8	6.68464e-06	3.13289	--	--	--	--	--	--	--	--	--	--	--	hypothetical protein TSAR_004165, partial [Trichomalopsis sarcophagae]	--
EVM0011445	6.77651	305	5.01678	230	2.47582	122	1.32302	58	1.43953	63	0.997477	48	1.58937e-07	1.98419	[M]	Cell wall/membrane/envelope biogenesis	Cellular Component: lytic vacuole (GO:0000323);; Biological Process: system process (GO:0003008);; Molecular Function: molecular_function (GO:0003674);; Molecular Function: catalytic activity (GO:0003824);; Molecular Function: glucosylceramidase activity (GO:0004348);; Molecular Function: hydrolase activity, hydrolyzing O-glycosyl compounds (GO:0004553);; Cellular Component: cellular_component (G…	K01201|4.3e-138|nvi:103315306|K01201 glucosylceramidase [EC:3.2.1.45] | (RefSeq) lysosomal acid glucosylceramidase-like	Other glycan degradation (ko00511);; Sphingolipid metabolism (ko00600);; Lysosome (ko04142)	[G]	Carbohydrate transport and metabolism	Glycosyl hydrolase family 30 TIM-barrel domain	Putative glucosylceramidase 4 OS=Caenorhabditis elegans OX=6239 GN=gba-4 PE=3 SV=2	G	Carbohydrate transport and metabolism	hypothetical protein TSAR_001010 [Trichomalopsis sarcophagae]	cellular component: intracellular (GO:0005622);; cellular component: cellular anatomical entity (GO:0110165);; biological process: multicellular organismal process (GO:0032501);; molecular function: catalytic activity (GO:0003824);; biological process: metabolic process (GO:0008152);; biological process: cellular process (GO:0009987);; biological process: response to stimulus (GO:0050896);; biolo…
EVM0016679	416.186	4778	553.181	6467	342.836	4281	257.776	2846	154.364	1718	187.409	2259	0.00142468	1.19447	--	--	Molecular Function: odorant binding (GO:0005549);;	--	--	--	--	PBP/GOBP family	--	S	Function unknown	odorant-binding protein 24 [Chouioia cunea]	molecular function: binding (GO:0005488)
EVM0004079	357.375	18514	370.196	19528	259.004	14593	20.3592	1015	19.9405	1002	25.4759	1386	3.9627e-199	3.97319	[I]	Lipid transport and metabolism	Molecular Function: hydrolase activity (GO:0016787);;	K03927|2.4e-174|bim:100744287|K03927 carboxylesterase 2 [EC:3.1.1.1 3.1.1.84 3.1.1.56] | (RefSeq) esterase FE4-like	Drug metabolism - other enzymes (ko00983)	[R]	General function prediction only	Carboxylesterase family	Esterase B1 OS=Culex pipiens OX=7175 GN=B1 PE=3 SV=1	G	Carbohydrate transport and metabolism	carboxylesterase clade B, member 6 precursor [Nasonia vitripennis]	molecular function: catalytic activity (GO:0003824)
EVM0002797	83.5412	2024	78.3606	1933	38.7717	1022	12.1602	284	4.04981	96	13.6532	348	6.42894e-05	2.80019	[S]	Function unknown	Cellular Component: extracellular region (GO:0005576);;	K19919|1.2e-23|sdu:111240309|K19919 cysteine-rich secretory protein | (RefSeq) serotriflin-like isoform X1	--	[S]	Function unknown	Cysteine-rich secretory protein family	Venom allergen 3 OS=Solenopsis invicta OX=13686 PE=1 SV=2	S	Function unknown	antigen 5-like protein 1 precursor [Nasonia vitripennis]	cellular component: cellular anatomical entity (GO:0110165)
EVM0018056	71.9399	960	67.2389	913	46.9625	682	3.67622	48	2.62377	34	6.24893	88	3.26617e-54	3.93596	--	--	Molecular Function: glutathione peroxidase activity (GO:0004602);; Biological Process: response to oxidative stress (GO:0006979);;	K05361|5.7e-30|nvi:100123141|K05361 phospholipid-hydroperoxide glutathione peroxidase [EC:1.11.1.12] | (RefSeq) phospholipid hydroperoxide glutathione peroxidase-like	Glutathione metabolism (ko00480)	[O]	Posttranslational modification, protein turnover, chaperones	Glutathione peroxidase	--	O	Posttranslational modification, protein turnover, chaperones	phospholipid hydroperoxide glutathione peroxidase-like [Nasonia vitripennis]	biological process: metabolic process (GO:0008152);; biological process: cellular process (GO:0009987);; biological process: response to stimulus (GO:0050896);; biological process: detoxification (GO:0098754);; molecular function: catalytic activity (GO:0003824);; molecular function: antioxidant activity (GO:0016209)
NewGene_7049	2.68982	83	2.53431	79	1.23906	42	0.120597	4	0.270374	8	0.162276	6	5.30814e-08	3.53191	--	--	--	--	--	--	--	--	--	--	--	--	--
EVM0017636	310.177	2420	365.507	2904	295.687	2509	155.526	1167	136.934	1036	145.331	1191	4.26236e-24	1.21705	--	--	Molecular Function: structural constituent of ribosome (GO:0003735);; Cellular Component: ribosome (GO:0005840);; Biological Process: translation (GO:0006412);;	K02923|1.5e-31|acep:105620181|K02923 large subunit ribosomal protein L38e | (RefSeq) 60S ribosomal protein L38	Ribosome (ko03010)	[J]	Translation, ribosomal structure and biogenesis	Ribosomal L38e protein family	60S ribosomal protein L38 OS=Lysiphlebus testaceipes OX=77504 GN=RpL38 PE=3 SV=1	J	Translation, ribosomal structure and biogenesis	PREDICTED: 60S ribosomal protein L38 [Acromyrmex echinatior]	molecular function: structural molecule activity (GO:0005198);; cellular component: intracellular (GO:0005622);; cellular component: cellular anatomical entity (GO:0110165);; biological process: metabolic process (GO:0008152);; biological process: cellular process (GO:0009987)
EVM0016550	1.8313	76	3.01436	126	3.86041	173	1.05627	42	0.998333	40	2.172	94	0.0240843	1.09951	--	--	--	--	--	--	--	--	--	--	--	--	--
EVM0011009	1.70468	172	0.778747	80	1.27001	140	3.65025	354	3.52622	345	4.17072	442	2.01825e-08	-1.52884	--	--	Biological Process: reproduction (GO:0000003);; Biological Process: ameboidal-type cell migration (GO:0001667);; Biological Process: cell fate specification (GO:0001708);; Biological Process: morphogenesis of an epithelium (GO:0002009);; Biological Process: epithelial cell development (GO:0002064);; Biological Process: columnar/cuboidal epithelial cell differentiation (GO:0002065);; Biological Pr…	K16690|6.6e-77|soc:105201747|K16690 protein vein | (RefSeq) protein vein	MAPK signaling pathway - fly (ko04013);; Hippo signaling pathway - fly (ko04391)	--	--	--	--	T	Signal transduction mechanisms	protein vein isoform X2 [Temnothorax curvispinosus]	biological process: reproduction (GO:0000003);; biological process: cellular process (GO:0009987);; biological process: locomotion (GO:0040011);; biological process: localization (GO:0051179);; biological process: developmental process (GO:0032502);; biological process: multicellular organismal process (GO:0032501);; biological process: reproductive process (GO:0022414);; molecular function: bind…
NewGene_4158	0.408701	19	0.45838	22	0.513312	26	1.00336	45	0.983868	44	1.46332	71	0.038184	-1.24395	--	--	--	--	--	--	--	--	--	--	--	hypothetical protein TSAR_015878 [Trichomalopsis sarcophagae]	--
EVM0003825	3.99702	93	4.145	98	7.33225	184	8.87259	197	11.4611	257	15.3121	371	0.000535325	-1.13277	[O]	Posttranslational modification, protein turnover, chaperones	Molecular Function: serine-type endopeptidase activity (GO:0004252);; Biological Process: proteolysis (GO:0006508);;	K01312|1.5e-57|nvi:100124038|K01312 trypsin [EC:3.4.21.4] | (RefSeq) SP137; serine protease 137 precursor	Neuroactive ligand-receptor interaction (ko04080)	[E]	Amino acid transport and metabolism	Trypsin	Chymotrypsin-2 OS=Vespa orientalis OX=7447 PE=1 SV=1	O	Posttranslational modification, protein turnover, chaperones	serine protease 137 precursor [Nasonia vitripennis]	biological process: metabolic process (GO:0008152);; molecular function: catalytic activity (GO:0003824)
EVM0004441	1.09808	31	0.646523	19	0.588495	18	3.10095	83	2.43594	66	2.00834	59	0.00303754	-1.60354	[O]	Posttranslational modification, protein turnover, chaperones	Molecular Function: serine-type endopeptidase activity (GO:0004252);;	K01312|1.7e-84|nvi:100114811|K01312 trypsin [EC:3.4.21.4] | (RefSeq) trypsin-1-like	Neuroactive ligand-receptor interaction (ko04080)	[E]	Amino acid transport and metabolism	Trypsin	Trypsin-1 OS=Anopheles gambiae OX=7165 GN=TRYP1 PE=2 SV=3	O	Posttranslational modification, protein turnover, chaperones	trypsin-1-like [Nasonia vitripennis]	biological process: metabolic process (GO:0008152);; molecular function: catalytic activity (GO:0003824)
EVM0004253	0.989337	52	1.27427	68	0.98026	56	2.8239	141	2.16821	109	3.42804	186	0.000397367	-1.29443	[G]	Carbohydrate transport and metabolism	Cellular Component: integral component of membrane (GO:0016021);; Molecular Function: transmembrane transporter activity (GO:0022857);;	K12301|5.9e-166|nvi:100123646|K12301 MFS transporter, ACS family, solute carrier family 17 (sodium-dependent inorganic phosphate cotransporter), member 5 | (RefSeq) putative inorganic phosphate cotransporter	Lysosome (ko04142)	[G]	Carbohydrate transport and metabolism	Major Facilitator Superfamily	Putative inorganic phosphate cotransporter OS=Drosophila ananassae OX=7217 GN=Picot PE=3 SV=1	G	Carbohydrate transport and metabolism	putative inorganic phosphate cotransporter [Copidosoma floridanum]	cellular component: cellular anatomical entity (GO:0110165);; molecular function: transporter activity (GO:0005215)
EVM0005917	3.77584	104	5.48095	153	6.59931	196	10.43	274	11.5452	306	15.295	439	2.14901e-05	-1.16244	--	--	--	--	--	--	--	--	--	--	--	--	--
EVM0010312	2.8702	618	3.29335	722	2.17073	508	6.50387	1346	5.13191	1071	7.40951	1674	1.29293e-09	-1.12748	--	--	Molecular Function: structural constituent of cuticle (GO:0042302);;	--	--	--	--	Insect cuticle protein	--	S	Function unknown	RNA polymerase II degradation factor 1 isoform X1 [Nasonia vitripennis]	molecular function: structural molecule activity (GO:0005198)
EVM0001029	0.763638	16	0.284026	6	0.750239	17	3.36176	67	1.38814	28	1.75968	38	0.0188319	-1.7837	--	--	--	--	--	--	--	--	--	--	--	hypothetical protein TSAR_002033 [Trichomalopsis sarcophagae]	--
EVM0017609	18.4696	601	16.8226	557	17.4209	616	34.3891	1075	44.2401	1394	38.4891	1314	1.59278e-16	-1.07996	[R]	General function prediction only	Molecular Function: oxidoreductase activity (GO:0016491);;	K00010|7.4e-140|nvi:100120331|K00010 myo-inositol 2-dehydrogenase / D-chiro-inositol 1-dehydrogenase [EC:1.1.1.18 1.1.1.369] | (RefSeq) myo-inositol 2-dehydrogenase	Inositol phosphate metabolism (ko00562)	--	--	Oxidoreductase family, C-terminal alpha/beta domain	--	--	--	myo-inositol 2-dehydrogenase [Nasonia vitripennis]	molecular function: catalytic activity (GO:0003824)
EVM0003909	9.11608	429	11.2281	538	9.50984	486	42.9114	1939	25.6525	1169	18.8158	928	0.000886705	-1.48211	[Q]	Secondary metabolites biosynthesis, transport and catabolism	Biological Process: lipid metabolic process (GO:0006629);; Cellular Component: integral component of membrane (GO:0016021);; Molecular Function: fatty-acyl-CoA reductase (alcohol-forming) activity (GO:0080019);; Molecular Function: alcohol-forming fatty acyl-CoA reductase activity (GO:0102965);;	K13356|2.5e-197|nvi:100115595|K13356 alcohol-forming fatty acyl-CoA reductase [EC:1.2.1.84] | (RefSeq) fatty acyl-CoA reductase wat-like	Peroxisome (ko04146)	[I]	Lipid transport and metabolism	Male sterility protein	Fatty acyl-CoA reductase wat OS=Drosophila melanogaster OX=7227 GN=wat PE=1 SV=1	I	Lipid transport and metabolism	hypothetical protein TSAR_013240 [Trichomalopsis sarcophagae]	biological process: metabolic process (GO:0008152);; cellular component: cellular anatomical entity (GO:0110165);; molecular function: catalytic activity (GO:0003824)
EVM0017802	12.2784	641	13.6422	725	13.4427	763	24.3663	1223	32.5741	1648	27.144	1488	8.11453e-15	-1.02283	--	--	--	--	--	--	--	--	--	--	--	kielin/chordin-like protein [Nasonia vitripennis]	--
EVM0010736	0.038002	1	0.203027	6	0.652472	19	3.7751	96	6.84113	175	6.34367	176	7.32374e-14	-4.10966	--	--	--	--	--	--	--	--	--	--	--	uncharacterized protein LOC116417726 isoform X1 [Nasonia vitripennis]	--
EVM0007904	4.95542	136	3.97787	111	4.72477	141	8.21125	216	14.8066	392	14.5473	417	3.46784e-07	-1.38202	[O]	Posttranslational modification, protein turnover, chaperones	Molecular Function: molecular_function (GO:0003674);; Molecular Function: catalytic activity (GO:0003824);; Molecular Function: endopeptidase activity (GO:0004175);; Molecular Function: serine-type endopeptidase activity (GO:0004252);; Biological Process: proteolysis (GO:0006508);; Biological Process: nitrogen compound metabolic process (GO:0006807);; Biological Process: biological_process (GO:00…	K01312|6.9e-63|nvi:100118551|K01312 trypsin [EC:3.4.21.4] | (RefSeq) SP43; serine protease 43 precursor	Neuroactive ligand-receptor interaction (ko04080)	[E]	Amino acid transport and metabolism	Trypsin	Mite allergen Der p 3 OS=Dermatophagoides pteronyssinus OX=6956 GN=DERP3 PE=1 SV=1	O	Posttranslational modification, protein turnover, chaperones	hypothetical protein TSAR_004602 [Trichomalopsis sarcophagae]	molecular function: catalytic activity (GO:0003824);; biological process: metabolic process (GO:0008152)
EVM0008659	2.45079	72	2.33522	70	1.66917	53	4.24381	119	4.21253	119	7.518	230	0.00162552	-1.23514	--	--	Molecular Function: N-acetyltransferase activity (GO:0008080);;	--	--	--	--	--	--	--	--	uncharacterized protein LOC103317479 [Nasonia vitripennis]	molecular function: catalytic activity (GO:0003824)
NewGene_3022	0.138755	14	0.180653	18	0.44336	46	0.881698	81	1.01885	95	0.37848	38	0.022543	-1.48265	--	--	--	--	--	--	--	--	--	L	Replication, recombination and repair	hypothetical protein ALC62_09202 [Cyphomyrmex costatus]	--
EVM0017388	1.85652	72	1.58916	63	1.88599	80	4.78134	178	3.28068	123	3.3326	136	0.00393114	-1.02402	--	--	Molecular Function: sulfotransferase activity (GO:0008146);;	K01025|1.2e-128|nvi:100122734|K01025 sulfotransferase [EC:2.8.2.-] | (RefSeq) luciferin sulfotransferase	--	[R]	General function prediction only	Sulfotransferase domain	Luciferin sulfotransferase OS=Photinus pyralis OX=7054 GN=LST PE=1 SV=1	S	Function unknown	sulfotransferase 1C4-like [Trichogramma pretiosum]	molecular function: catalytic activity (GO:0003824)
EVM0006451	3.72598	183	2.06925	104	2.78928	149	13.374	632	8.31776	396	5.51025	285	4.31875e-07	-1.59759	--	--	Molecular Function: monooxygenase activity (GO:0004497);; Molecular Function: iron ion binding (GO:0005506);; Molecular Function: oxidoreductase activity, acting on paired donors, with incorporation or reduction of molecular oxygen (GO:0016705);; Molecular Function: heme binding (GO:0020037);;	K13023|3.5e-08|bim:100742647|K13023 carboxypeptidase N regulatory subunit | (RefSeq) insulin-like growth factor-binding protein complex acid labile subunit isoform X3	--	--	--	Leucine rich repeat	--	Q	Secondary metabolites biosynthesis, transport and catabolism	carboxypeptidase N-like protein precursor [Nasonia vitripennis]	biological process: metabolic process (GO:0008152);; molecular function: catalytic activity (GO:0003824);; molecular function: binding (GO:0005488)
EVM0018226	83.011	4533	93.5248	5200	88.9247	5281	190.839	10021	161.041	8524	207.621	11902	2.0117e-19	-1.01034	--	--	--	--	--	--	--	--	--	--	--	uncharacterized protein LOC100116937 [Nasonia vitripennis]	--
EVM0011283	0.230801	7	0.526694	15	0.969707	30	2.27275	61	2.74672	75	0.758066	23	0.0329158	-1.63966	--	--	--	--	--	--	--	Alcohol dehydrogenase transcription factor Myb/SANT-like	--	--	--	uncharacterized protein LOC105189485 [Harpegnathos saltator]	--
EVM0005414	2.75376	134	0.615104	31	0.633771	34	3.93748	184	2.48085	117	3.36325	172	0.0324216	-1.22121	--	--	Biological Process: reproduction (GO:0000003);; Biological Process: regulation of protein phosphorylation (GO:0001932);; Biological Process: negative regulation of protein phosphorylation (GO:0001933);; Biological Process: developmental process involved in reproduction (GO:0003006);; Molecular Function: protein binding (GO:0005515);; Cellular Component: cellular_component (GO:0005575);; Cellular …	K22402|1.4e-38|pmac:106719277|K22402 GDNF-inducible zinc finger protein 1 | (RefSeq) broad-complex core protein isoforms 1/2/3/4/5	--	--	--	BTB/POZ domain	Zinc finger protein chinmo OS=Drosophila melanogaster OX=7227 GN=chinmo PE=1 SV=3	S	Function unknown	PREDICTED: protein abrupt [Ceratosolen solmsi marchali]	biological process: reproduction (GO:0000003);; biological process: biological regulation (GO:0065007);; biological process: reproductive process (GO:0022414);; biological process: developmental process (GO:0032502);; molecular function: binding (GO:0005488);; cellular component: intracellular (GO:0005622);; cellular component: cellular anatomical entity (GO:0110165);; biological process: localiz…
EVM0004954	0.850111	47	0.169267	10	0.258608	16	1.09805	58	1.67568	89	1.56516	90	0.00885267	-1.66591	--	--	--	--	--	--	--	--	--	S	Function unknown	uncharacterized protein LOC112457524, partial [Temnothorax curvispinosus]	--
EVM0006262	1.60168	61	1.25225	49	3.39466	140	8.25901	300	3.92558	144	2.68208	107	0.0200879	-1.17856	--	--	Cellular Component: nucleosome (GO:0000786);; Molecular Function: DNA binding (GO:0003677);; Biological Process: nucleosome assembly (GO:0006334);; Cellular Component: host cell nucleus (GO:0042025);;	K11275|1.4e-08|soc:105198138|K11275 histone H1/5 | (RefSeq) uncharacterized protein LOC105198138	--	--	--	linker histone H1 and H5 family	--	B	Chromatin structure and dynamics	uncharacterized protein LOC106651984 [Trichogramma pretiosum]	cellular component: protein-containing complex (GO:0032991);; molecular function: binding (GO:0005488);; biological process: cellular process (GO:0009987);; cellular component: cellular anatomical entity (GO:0110165)
EVM0004965	0.520361	49	0.265732	26	0.335951	35	2.10231	190	2.12686	193	2.09393	206	2.05593e-13	-2.40801	--	--	Molecular Function: transmembrane signaling receptor activity (GO:0004888);; Cellular Component: integral component of membrane (GO:0016021);; Molecular Function: acetylcholine-gated cation-selective channel activity (GO:0022848);; Cellular Component: postsynaptic membrane (GO:0045211);;	K05312|3.1e-253|nvi:100114515|K05312 nicotinic acetylcholine receptor, invertebrate | (RefSeq) nAChRa1; nicotinic acetylcholine receptor alpha 1 subunit	--	[T]	Signal transduction mechanisms	Neurotransmitter-gated ion-channel transmembrane region	Acetylcholine receptor subunit alpha-like 1 OS=Drosophila melanogaster OX=7227 GN=nAChRalpha1 PE=2 SV=2	T	Signal transduction mechanisms	hypothetical protein TSAR_008607 [Trichomalopsis sarcophagae]	molecular function: molecular transducer activity (GO:0060089);; cellular component: cellular anatomical entity (GO:0110165);; biological process: cellular process (GO:0009987);; biological process: signaling (GO:0023052);; biological process: multicellular organismal process (GO:0032501);; biological process: response to stimulus (GO:0050896);; biological process: localization (GO:0051179);; bio…
EVM0005752	3.55504	160	2.50611	115	4.32072	211	8.16845	352	8.92418	388	6.24748	294	2.81217e-05	-1.09214	[O]	Posttranslational modification, protein turnover, chaperones	Molecular Function: creatine kinase activity (GO:0004111);; Molecular Function: ATP binding (GO:0005524);; Biological Process: phosphocreatine biosynthetic process (GO:0046314);;	K00933|3.3e-170|nvi:100118833|K00933 creatine kinase [EC:2.7.3.2] | (RefSeq) arginine kinase isoform X1	Arginine and proline metabolism (ko00330)	[C]	Energy production and conversion	ATP:guanido phosphotransferase, C-terminal catalytic domain	Arginine kinase OS=Apis mellifera OX=7460 GN=ARGK PE=2 SV=1	C	Energy production and conversion	arginine kinase isoform X2 [Nasonia vitripennis]	biological process: metabolic process (GO:0008152);; biological process: cellular process (GO:0009987);; molecular function: catalytic activity (GO:0003824);; molecular function: binding (GO:0005488)
NewGene_8622	0.722691	56	0.645229	51	0.540653	46	1.70961	127	1.64717	123	1.2852	104	0.0015769	-1.20116	--	--	--	--	--	--	--	--	--	--	--	--	--
EVM0013457	7.23581	464	7.64631	499	7.64418	533	13.8152	851	22.1427	1375	15.7491	1059	2.54068e-11	-1.12239	[O]	Posttranslational modification, protein turnover, chaperones	Molecular Function: serine-type endopeptidase activity (GO:0004252);; Molecular Function: G protein-coupled receptor activity (GO:0004930);; Cellular Component: membrane (GO:0016020);;	K20674|2.5e-54|haw:110381408|K20674 modular serine protease [EC:3.4.21.-] | (RefSeq) modular serine protease-like	Toll and Imd signaling pathway (ko04624)	[E]	Amino acid transport and metabolism	Low-density lipoprotein receptor domain class A	Limulus clotting factor C OS=Carcinoscorpius rotundicauda OX=6848 PE=2 SV=1	--	--	modular serine protease [Nasonia vitripennis]	biological process: metabolic process (GO:0008152);; molecular function: catalytic activity (GO:0003824);; molecular function: molecular transducer activity (GO:0060089);; cellular component: cellular anatomical entity (GO:0110165)
EVM0012055	15.3184	1551	15.3787	1585	14.5458	1601	33.9843	3308	29.6604	2910	34.0437	3617	1.45121e-22	-1.04398	--	--	--	--	--	--	--	--	--	--	--	--	--
EVM0007600	1.11425	89	1.14346	93	1.07434	93	2.26328	173	3.03239	234	3.18581	266	4.02158e-06	-1.2743	--	--	Molecular Function: mechanosensitive ion channel activity (GO:0008381);; Cellular Component: integral component of membrane (GO:0016021);;	K22128|6.1e-290|nvi:100119011|K22128 piezo-type mechanosensitive ion channel component 1/2 | (RefSeq) piezo-type mechanosensitive ion channel component isoform X11	--	[S]	Function unknown	Piezo non-specific cation channel, R-Ras-binding domain	Piezo-type mechanosensitive ion channel component OS=Drosophila melanogaster OX=7227 GN=Piezo PE=2 SV=1	P	Inorganic ion transport and metabolism	hypothetical protein TSAR_006615, partial [Trichomalopsis sarcophagae]	biological process: cellular process (GO:0009987);; biological process: localization (GO:0051179);; molecular function: transporter activity (GO:0005215);; cellular component: cellular anatomical entity (GO:0110165)
EVM0014804	0	0	0.095952	4	0	0	0.892419	31	0.796771	28	0.944846	36	0.000112592	-4.54856	--	--	--	--	--	--	--	--	--	S	Function unknown	uncharacterized protein LOC107981981 [Nasonia vitripennis]	--
EVM0001714	0.650526	27	0.746293	31	1.58222	70	3.09197	121	5.91399	233	2.1073	90	0.000173437	-1.80733	--	--	Molecular Function: protein binding (GO:0005515);;	K13023|1.3e-13|bim:100742647|K13023 carboxypeptidase N regulatory subunit | (RefSeq) insulin-like growth factor-binding protein complex acid labile subunit isoform X3	--	--	--	Leucine rich repeat	--	T	Signal transduction mechanisms	hypothetical protein TSAR_010796 [Trichomalopsis sarcophagae]	molecular function: binding (GO:0005488)
EVM0019112	3.56747	161	4.40318	202	3.74987	184	10.9392	474	8.76455	383	7.61052	360	2.86951e-07	-1.15115	--	--	--	--	--	--	--	Domain of unknown function (DUF4201)	--	--	--	hypothetical protein TSAR_001083 [Trichomalopsis sarcophagae]	--
EVM0009124	0.479711	47	0.412975	41	0.412745	44	1.33972	125	1.3346	125	0.982618	100	0.000236145	-1.40096	[G]	Carbohydrate transport and metabolism	Molecular Function: UDP-glycosyltransferase activity (GO:0008194);; Cellular Component: integral component of membrane (GO:0016021);;	K00699|5.2e-139|nvi:100116377|K00699 glucuronosyltransferase [EC:2.4.1.17] | (RefSeq) UDP-glucuronosyltransferase-like	Pentose and glucuronate interconversions (ko00040);; Ascorbate and aldarate metabolism (ko00053);; Retinol metabolism (ko00830);; Porphyrin and chlorophyll metabolism (ko00860);; Metabolism of xenobiotics by cytochrome P450 (ko00980);; Drug metabolism - cytochrome P450 (ko00982);; Drug metabolism - other enzymes (ko00983)	[GC]	Carbohydrate transport and metabolism;; Energy production and conversion	UDP-glucoronosyl and UDP-glucosyl transferase	UDP-glucosyltransferase 2 OS=Dactylopius coccus OX=765876 GN=UTG2 PE=1 SV=1	G	Carbohydrate transport and metabolism	UDP-glucuronosyltransferase-like [Nasonia vitripennis]	molecular function: catalytic activity (GO:0003824);; cellular component: cellular anatomical entity (GO:0110165)
EVM0007733	0.286602	31	0.708698	78	0.656195	78	1.11456	116	1.34231	141	1.4391	164	0.00549059	-1.16505	[QV]	Secondary metabolites biosynthesis, transport and catabolism;; Defense mechanisms	Molecular Function: monooxygenase activity (GO:0004497);; Molecular Function: iron ion binding (GO:0005506);; Biological Process: biological_process (GO:0008150);; Molecular Function: oxidoreductase activity, acting on paired donors, with incorporation or reduction of molecular oxygen (GO:0016705);; Molecular Function: heme binding (GO:0020037);; Biological Process: sleep (GO:0030431);; Biologica…	K15001|1.7e-102|nvi:100119477|K15001 cytochrome P450 family 4 [EC:1.14.-.-] | (RefSeq) CYP4AB21; cytochrome P450 4AB21 precursor	--	[QI]	Secondary metabolites biosynthesis, transport and catabolism;; Lipid transport and metabolism	Cytochrome P450	Probable cytochrome P450 4p3 OS=Drosophila melanogaster OX=7227 GN=Cyp4p3 PE=2 SV=3	Q	Secondary metabolites biosynthesis, transport and catabolism	hypothetical protein TSAR_004233 [Trichomalopsis sarcophagae]	biological process: metabolic process (GO:0008152);; molecular function: catalytic activity (GO:0003824);; molecular function: binding (GO:0005488);; biological process: multicellular organismal process (GO:0032501)
EVM0001910	0.553813	30	0.724779	40	0.644372	38	1.98715	103	2.61407	136	0.983266	56	0.00311229	-1.4496	[IR]	Lipid transport and metabolism;; General function prediction only	Molecular Function: oxidoreductase activity, acting on CH-OH group of donors (GO:0016614);; Molecular Function: flavin adenine dinucleotide binding (GO:0050660);;	K00108|4.8e-261|nvi:100120817|K00108 choline dehydrogenase [EC:1.1.99.1] | (RefSeq) glucose dehydrogenase [FAD, quinone]-like	Glycine, serine and threonine metabolism (ko00260)	[R]	General function prediction only	GMC oxidoreductase	Glucose dehydrogenase [FAD, quinone] OS=Drosophila pseudoobscura pseudoobscura OX=46245 GN=Gld PE=3 SV=4	E	Amino acid transport and metabolism	hypothetical protein TSAR_016200 [Trichomalopsis sarcophagae]	biological process: metabolic process (GO:0008152);; molecular function: catalytic activity (GO:0003824);; molecular function: binding (GO:0005488)
NewGene_8416	7.94419	1038	9.22346	1227	8.31541	1181	20.4552	2568	24.6827	3124	20.2959	2782	4.64576e-32	-1.28788	--	--	--	--	--	--	--	Ankyrin repeats (3 copies)	--	M	Cell wall/membrane/envelope biogenesis	PREDICTED: LOW QUALITY PROTEIN: serine/threonine-protein phosphatase 6 regulatory ankyrin repeat subunit B-like [Ceratosolen solmsi marchali]	--
EVM0012758	1.78335	72	0.971668	40	1.14196	51	3.53754	138	2.42561	95	3.0514	130	0.00611284	-1.1452	--	--	Molecular Function: protein binding (GO:0005515);;	K10314|4.4e-158|ame:100578714|K10314 F-box protein 39 | (RefSeq) F-box only protein 39	--	--	--	F-box-like	--	S	Function unknown	PREDICTED: F-box only protein 39-like [Ceratosolen solmsi marchali]	molecular function: binding (GO:0005488)
NewGene_6943	0	0	0.047273	6	0	0	0.514765	57	0.576622	65	0.732784	89	3.21686e-09	-5.11036	--	--	--	--	--	--	--	--	--	--	--	--	--
EVM0009583	2.90614	58	1.47225	30	2.93076	63	7.26261	138	1.53495	30	9.96901	207	0.0405001	-1.30492	--	--	--	--	--	--	--	--	--	--	--	hypothetical protein ALC62_08707 [Cyphomyrmex costatus]	--
NewGene_7611	0.062154	3	0.041961	3	0.058909	4	0.925688	39	1.21259	54	0.779782	39	3.62136e-06	-3.71597	--	--	--	--	--	--	--	--	--	--	--	uncharacterized protein LOC114325877 [Diabrotica virgifera virgifera]	--
NewGene_8065	7.47441	93	8.6261	110	7.63782	104	17.1486	205	21.1089	255	18.2347	238	5.78046e-06	-1.17334	--	--	--	--	--	--	--	--	--	--	--	--	--
EVM0009770	2.0065	77	1.81496	71	2.5374	105	2.83312	104	6.85579	253	6.08443	243	0.00106294	-1.22906	--	--	Molecular Function: RNA binding (GO:0003723);; Molecular Function: ribonuclease T2 activity (GO:0033897);;	K01166|8.8e-52|nvi:107980900|K01166 ribonuclease T2 [EC:4.6.1.19] | (RefSeq) ribonuclease Oy isoform X1	--	[A]	RNA processing and modification	Ribonuclease T2 family	--	A	RNA processing and modification	ribonuclease Oy isoform X2 [Nasonia vitripennis]	molecular function: binding (GO:0005488);; biological process: metabolic process (GO:0008152);; biological process: cellular process (GO:0009987);; molecular function: catalytic activity (GO:0003824)
EVM0003657	0.341687	23	0.05984	4	0.120819	9	0.424579	27	0.489518	31	1.33364	91	0.0181896	-2.0053	--	--	--	--	--	--	--	--	--	--	--	uncharacterized protein LOC107981989 [Nasonia vitripennis]	--
EVM0006449	0.507292	28	0.191219	11	0.099523	6	0.65632	34	0.858431	45	1.15739	65	0.03429	-1.63515	--	--	--	--	--	--	--	--	--	--	--	uncharacterized protein LOC100678896 [Nasonia vitripennis]	--
EVM0004733	2.03635	40	3.2406	64	1.26638	27	6.378	119	4.41091	83	4.15883	85	0.0278757	-1.11856	[R]	General function prediction only	--	--	--	[S]	Function unknown	Metallo-beta-lactamase superfamily	Uncharacterized protein C03F11.2 OS=Caenorhabditis elegans OX=6239 GN=C03F11.2 PE=4 SV=2	S	Function unknown	metallo-beta-lactamase domain-containing protein 1 [Nasonia vitripennis]	--
EVM0004571	0.16995	11	0.112688	8	0.162194	12	0.717178	45	0.722998	46	0.486483	33	0.0041769	-1.99961	--	--	Molecular Function: calcium ion binding (GO:0005509);;	--	--	--	--	EF-hand domain	--	S	Function unknown	uncharacterized protein LOC100170120 isoform X1 [Nasonia vitripennis]	molecular function: binding (GO:0005488)
EVM0005256	0.810466	28	0.718799	25	0.765357	28	2.86972	93	1.57198	51	1.15392	41	0.0490705	-1.2005	--	--	--	K06233|6.3e-42|pbar:105426422|K06233 low density lipoprotein-related protein 2 | (RefSeq) low-density lipoprotein receptor-related protein 2	--	[T]	Signal transduction mechanisms	Low-density lipoprotein receptor repeat class B	--	T	Signal transduction mechanisms	low-density lipoprotein receptor-related protein 2-like [Nasonia vitripennis]	--
EVM0002609	6.5121	333	4.88931	255	4.59832	256	11.3656	558	18.2781	905	14.6445	785	5.39404e-12	-1.39246	--	--	Molecular Function: nucleic acid binding (GO:0003676);; Cellular Component: integral component of membrane (GO:0016021);; Molecular Function: hydrolase activity (GO:0016787);; Molecular Function: metal ion binding (GO:0046872);;	--	--	--	--	DNA/RNA non-specific endonuclease	--	--	--	uncharacterized protein LOC100678309 isoform X2 [Nasonia vitripennis]	molecular function: binding (GO:0005488);; cellular component: cellular anatomical entity (GO:0110165);; molecular function: catalytic activity (GO:0003824)
EVM0001220	1.739	118	1.01511	71	1.27186	94	3.77981	247	3.35586	221	4.26714	304	4.37204e-07	-1.43397	--	--	--	--	--	--	--	--	--	--	--	uncharacterized protein LOC100116578 isoform X1 [Nasonia vitripennis]	--
EVM0011177	23.5071	2172	28.4543	2677	30.4281	3057	64.5401	5733	66.9578	5996	71.8849	6971	6.6146e-31	-1.23542	[R]	General function prediction only	--	--	--	--	--	--	--	--	--	uncharacterized protein LOC107980645 [Nasonia vitripennis]	--
EVM0009625	16.9798	422	4.37952	111	6.20861	168	29.1995	697	30.6498	738	31.5501	822	0.0222301	-1.65899	--	--	Molecular Function: RNA binding (GO:0003723);;	K14411|7.0e-114|nvi:100122401|K14411 RNA-binding protein Musashi | (RefSeq) RNA-binding protein Musashi homolog Rbp6 isoform X13	mRNA surveillance pathway (ko03015)	[A]	RNA processing and modification	--	RNA-binding protein Musashi homolog Rbp6 OS=Drosophila melanogaster OX=7227 GN=Rbp6 PE=2 SV=3	A	RNA processing and modification	RNA-binding protein Musashi homolog Rbp6 isoform X22 [Nasonia vitripennis]	molecular function: binding (GO:0005488)
EVM0002187	0.567806	23	0.497992	21	0.503615	23	1.18327	46	1.24184	49	2.00649	85	0.0144431	-1.4062	[G]	Carbohydrate transport and metabolism	Cellular Component: integral component of membrane (GO:0016021);; Molecular Function: transmembrane transporter activity (GO:0022857);;	K14258|3.2e-161|nvi:100123562|K14258 facilitated trehalose transporter | (RefSeq) facilitated trehalose transporter Tret1-like	--	[R]	General function prediction only	Sugar (and other) transporter	Glucose transporter type 3 OS=Drosophila melanogaster OX=7227 GN=Glut3 PE=2 SV=1	U	Intracellular trafficking, secretion, and vesicular transport	facilitated trehalose transporter Tret1-like [Nasonia vitripennis]	cellular component: cellular anatomical entity (GO:0110165);; molecular function: transporter activity (GO:0005215)
EVM0011977	5.18199	198	4.13438	161	2.36436	98	8.54795	313	9.18401	339	10.7114	428	2.56602e-05	-1.21221	[C]	Energy production and conversion	Molecular Function: alpha-ketoacid dehydrogenase activity (GO:0003826);; Molecular Function: 3-methyl-2-oxobutanoate dehydrogenase (2-methylpropanoyl-transferring) activity (GO:0003863);; Biological Process: branched-chain amino acid catabolic process (GO:0009083);;	K00166|2.2e-151|nvi:100116926|K00166 2-oxoisovalerate dehydrogenase E1 component alpha subunit [EC:1.2.4.4] | (RefSeq) 2-oxoisovalerate dehydrogenase subunit alpha, mitochondrial	Valine, leucine and isoleucine degradation (ko00280);; Propanoate metabolism (ko00640)	[C]	Energy production and conversion	Dehydrogenase E1 component	2-oxoisovalerate dehydrogenase subunit alpha, mitochondrial OS=Caenorhabditis elegans OX=6239 GN=bckd-1A PE=1 SV=2	C	Energy production and conversion	hypothetical protein TSAR_002198 [Trichomalopsis sarcophagae]	biological process: metabolic process (GO:0008152);; molecular function: catalytic activity (GO:0003824);; biological process: cellular process (GO:0009987)
EVM0009421	1.1474	46	0.410352	17	0.383874	17	1.77925	68	2.07533	79	2.38336	99	0.00464613	-1.59021	--	--	Molecular Function: protein binding (GO:0005515);;	--	--	--	--	BTB/POZ domain	--	S	Function unknown	--	molecular function: binding (GO:0005488)
EVM0018289	8.10581	440	8.16794	451	11.0095	649	26.7139	1393	32.6596	1716	22.221	1265	7.43431e-21	-1.50689	[O]	Posttranslational modification, protein turnover, chaperones	Molecular Function: serine-type endopeptidase activity (GO:0004252);;	K01312|1.1e-63|nvi:100118551|K01312 trypsin [EC:3.4.21.4] | (RefSeq) SP43; serine protease 43 precursor	Neuroactive ligand-receptor interaction (ko04080)	[E]	Amino acid transport and metabolism	Trypsin	Trypsin Blo t 3 OS=Blomia tropicalis OX=40697 PE=1 SV=1	O	Posttranslational modification, protein turnover, chaperones	hypothetical protein TSAR_004602 [Trichomalopsis sarcophagae]	biological process: metabolic process (GO:0008152);; molecular function: catalytic activity (GO:0003824)
EVM0003516	2.94844	88	2.13122	65	2.71856	88	6.46663	185	7.23961	209	4.32167	135	0.00073082	-1.13165	--	--	Cellular Component: membrane (GO:0016020);;	K05463|1.2e-109|nvi:100119767|K05463 ephrin-B | (RefSeq) ephrin-B2	--	[T]	Signal transduction mechanisms	Ephrin	--	T	Signal transduction mechanisms	ephrin-B2 [Nasonia vitripennis]	cellular component: cellular anatomical entity (GO:0110165)
EVM0000447	2.85543	167	1.62953	97	3.38983	215	8.18917	459	5.9196	335	11.5942	710	2.78286e-08	-1.6449	--	--	--	--	--	--	--	--	--	S	Function unknown	hypothetical protein TSAR_006277 [Trichomalopsis sarcophagae]	--
NewGene_6239	2.25611	81	5.68476	206	3.82593	148	10.4444	358	5.36401	185	9.34628	349	0.0062442	-1.03299	--	--	--	--	--	--	--	--	--	--	--	--	--
NewGene_6195	0.407817	35	0.245467	23	0.10323	11	0.901407	70	4.74002	404	1.96718	184	0.00085377	-3.20579	--	--	Molecular Function: nucleic acid binding (GO:0003676);; Molecular Function: zinc ion binding (GO:0008270);; Biological Process: DNA integration (GO:0015074);;	--	--	--	--	gag-polypeptide of LTR copia-type	--	L	Replication, recombination and repair	hypothetical protein TSAR_002100, partial [Trichomalopsis sarcophagae]	molecular function: binding (GO:0005488);; biological process: metabolic process (GO:0008152);; biological process: cellular process (GO:0009987)
EVM0018312	3.28933	419	3.71587	482	3.03619	420	6.91885	846	7.92183	977	7.58955	1013	4.54317e-14	-1.08797	--	--	Molecular Function: G protein-coupled receptor activity (GO:0004930);; Molecular Function: scavenger receptor activity (GO:0005044);; Molecular Function: copper ion binding (GO:0005507);; Cellular Component: integral component of membrane (GO:0016021);; Molecular Function: oxidoreductase activity, acting on the CH-NH2 group of donors, oxygen as acceptor (GO:0016641);;	K04623|0.0e+00|nvi:100678055|K04623 bride of sevenless protein | (RefSeq) uncharacterized protein LOC100678055 isoform X1	MAPK signaling pathway - fly (ko04013)	[PT]	Inorganic ion transport and metabolism;; Signal transduction mechanisms	7 transmembrane sweet-taste receptor of 3 GCPR	--	--	--	uncharacterized protein LOC100678055 isoform X1 [Nasonia vitripennis]	molecular function: molecular transducer activity (GO:0060089);; biological process: cellular process (GO:0009987);; biological process: localization (GO:0051179);; molecular function: cargo receptor activity (GO:0038024);; molecular function: binding (GO:0005488);; cellular component: cellular anatomical entity (GO:0110165);; biological process: metabolic process (GO:0008152);; molecular functio…
NewGene_4777	1.66518	103	1.24506	78	1.10716	74	2.78736	165	2.53175	151	3.77151	243	0.000882863	-1.11126	--	--	--	--	--	--	--	--	--	--	--	--	--
NewGene_123	2.3162	234	0.339525	35	0.525457	58	7.92107	769	7.45349	729	7.17329	760	0.00462643	-2.75491	--	--	--	--	--	--	--	--	--	--	--	--	--
NewGene_1650	22.7491	617	18.6562	515	18.3552	541	59.1256	1540	34.9454	918	46.8003	1331	1.04321e-09	-1.17376	--	--	Molecular Function: serine-type endopeptidase inhibitor activity (GO:0004867);;	--	--	--	--	--	--	--	--	hypothetical protein WN55_03757, partial [Dufourea novaeangliae]	biological process: biological regulation (GO:0065007);; molecular function: molecular function regulator (GO:0098772)
EVM0008942	3.0631	496	1.41266	233	1.80822	319	5.62885	876	6.05207	950	4.98019	846	7.26949e-09	-1.33586	[R]	General function prediction only	Molecular Function: voltage-gated potassium channel activity (GO:0005249);; Cellular Component: cytoplasm (GO:0005737);;	K04883|2.8e-185|pcf:106785524|K04883 potassium voltage-gated channel Shaker-related subfamily A, beta member 2 | (RefSeq) voltage-gated potassium channel subunit beta-2 isoform X1	--	[C]	Energy production and conversion	Aldo/keto reductase family	--	C	Energy production and conversion	PREDICTED: voltage-gated potassium channel subunit beta-2 [Ceratosolen solmsi marchali]	biological process: cellular process (GO:0009987);; biological process: localization (GO:0051179);; molecular function: transporter activity (GO:0005215);; cellular component: cellular anatomical entity (GO:0110165)
NewGene_1395	0.779728	55	0.399641	29	0.767023	59	1.24485	85	2.1696	149	1.25559	84	0.0161561	-1.14781	--	--	Molecular Function: nucleic acid binding (GO:0003676);; Molecular Function: zinc ion binding (GO:0008270);; Biological Process: DNA integration (GO:0015074);;	--	--	--	--	--	--	L	Replication, recombination and repair	uncharacterized protein LOC103316836 [Nasonia vitripennis]	molecular function: binding (GO:0005488);; biological process: metabolic process (GO:0008152);; biological process: cellular process (GO:0009987)
NewGene_3132	0.884539	193	0.232926	52	0.33409	80	1.33438	280	1.00378	212	1.06075	243	0.00853436	-1.15893	--	--	--	--	--	--	--	--	--	--	--	golgin subfamily A member 6-like protein 1 [Pseudomyrmex gracilis]	--
EVM0015059	1.20301	93	0.655861	52	0.604364	51	1.44921	108	1.9425	145	3.22682	261	0.00144237	-1.35559	--	--	--	--	--	--	--	Transposase family tnp2	--	--	--	hypothetical protein DBV15_12052 [Temnothorax longispinosus]	--
EVM0002139	2.39604	17	0.962905	7	1.35363	10	7.45076	49	4.89431	32	4.31865	31	0.0274668	-1.71573	--	--	--	K22563|5.2e-32|nvi:100678145|K22563 COMM domain containing 7 | (RefSeq) COMM domain-containing protein 7	--	--	--	COMM domain	--	S	Function unknown	hypothetical protein TSAR_004922 [Trichomalopsis sarcophagae]	--
EVM0010308	0.927809	40	0.927508	40	1.49268	69	2.87293	117	2.96379	122	3.14343	139	0.000398957	-1.34289	[QV]	Secondary metabolites biosynthesis, transport and catabolism;; Defense mechanisms	Molecular Function: monooxygenase activity (GO:0004497);; Molecular Function: iron ion binding (GO:0005506);; Molecular Function: oxidoreductase activity, acting on paired donors, with incorporation or reduction of molecular oxygen (GO:0016705);; Molecular Function: heme binding (GO:0020037);;	K14937|1.2e-209|nvi:100115268|K14937 methyl farnesoate epoxidase / farnesoate epoxidase [EC:1.14.14.127 1.14.14.128] | (RefSeq) methyl farnesoate epoxidase	Insect hormone biosynthesis (ko00981)	[Q]	Secondary metabolites biosynthesis, transport and catabolism	Cytochrome P450	Methyl farnesoate epoxidase OS=Diploptera punctata OX=6984 GN=CYP15A1 PE=1 SV=1	Q	Secondary metabolites biosynthesis, transport and catabolism	hypothetical protein TSAR_003385 [Trichomalopsis sarcophagae]	biological process: metabolic process (GO:0008152);; molecular function: catalytic activity (GO:0003824);; molecular function: binding (GO:0005488)
EVM0002436	0.464482	41	0.315152	29	0.47778	46	1.13856	97	0.864904	74	1.35643	126	0.00234244	-1.34849	--	--	Molecular Function: transposase activity (GO:0004803);; Biological Process: transposition, DNA-mediated (GO:0006313);;	K23209|1.3e-207|hst:112588589|K23209 DNA transposase THAP9 [EC:2.7.7.-] | (RefSeq) uncharacterized protein LOC112588589	--	--	--	Transposase protein	Transposable element P transposase OS=Drosophila melanogaster OX=7227 GN=T PE=1 SV=2	S	Function unknown	uncharacterized protein LOC112464772, partial [Temnothorax curvispinosus]	molecular function: catalytic activity (GO:0003824);; biological process: metabolic process (GO:0008152);; biological process: cellular process (GO:0009987)
EVM0007090	0.211696	8	0	0	0	0	1.04246	36	1.26941	44	1.08287	40	0.000160961	-3.87087	--	--	Molecular Function: RNA binding (GO:0003723);;	K15686|2.9e-145|nvi:100121206|K15686 RNA-binding protein MEX3 [EC:2.3.2.27] | (RefSeq) RNA-binding protein MEX3B	--	[R]	General function prediction only	KH domain	--	O	Posttranslational modification, protein turnover, chaperones	RNA-binding protein MEX3B [Nasonia vitripennis]	molecular function: binding (GO:0005488)
EVM0012649	1.02133	89	0.582741	52	0.678931	65	1.62823	136	1.81562	153	1.45319	133	0.00567172	-1.02217	--	--	--	--	--	--	--	--	--	--	--	uncharacterized protein LOC116415911 [Nasonia vitripennis]	--
EVM0000014	0.757371	41	0.281271	16	0.517433	31	2.71926	141	1.97206	103	2.02191	115	4.45352e-06	-2.0245	--	--	--	--	--	--	--	--	--	--	--	--	--
NewGene_3079	1.13293	35	0.36951	18	1.0816	45	0.751303	37	4.33395	134	2.11184	100	0.014519	-1.45235	--	--	--	--	--	--	--	Domain of unknown function (DUF4806)	--	--	--	uncharacterized protein LOC114928613 [Nylanderia fulva]	--
EVM0013563	0.632145	47	0.559771	42	0.57231	46	1.69859	119	1.40746	100	1.53907	118	0.000572781	-1.31195	--	--	Molecular Function: UDP-glycosyltransferase activity (GO:0008194);; Cellular Component: integral component of membrane (GO:0016021);;	K00699|5.1e-142|nvi:100116377|K00699 glucuronosyltransferase [EC:2.4.1.17] | (RefSeq) UDP-glucuronosyltransferase-like	Pentose and glucuronate interconversions (ko00040);; Ascorbate and aldarate metabolism (ko00053);; Retinol metabolism (ko00830);; Porphyrin and chlorophyll metabolism (ko00860);; Metabolism of xenobiotics by cytochrome P450 (ko00980);; Drug metabolism - cytochrome P450 (ko00982);; Drug metabolism - other enzymes (ko00983)	[GC]	Carbohydrate transport and metabolism;; Energy production and conversion	UDP-glucoronosyl and UDP-glucosyl transferase	UDP-glucosyltransferase 2 OS=Dactylopius coccus OX=765876 GN=UTG2 PE=1 SV=1	G	Carbohydrate transport and metabolism	UDP-glucuronosyltransferase-like [Nasonia vitripennis]	molecular function: catalytic activity (GO:0003824);; cellular component: cellular anatomical entity (GO:0110165)
EVM0012114	0.520461	19	0.241262	9	0.222595	9	1.68437	58	0.990823	35	1.7716	66	0.00173427	-2.08461	--	--	Molecular Function: protein binding (GO:0005515);;	K10523|2.0e-16|cin:100187520|K10523 speckle-type POZ protein | (RefSeq) speckle-type POZ protein B	--	[DR]	Cell cycle control, cell division, chromosome partitioning;; General function prediction only	BTB/POZ domain	--	D	Cell cycle control, cell division, chromosome partitioning	speckle-type POZ protein B-like [Belonocnema treatae]	molecular function: binding (GO:0005488)
EVM0011357	1.82975	29	1.61369	26	1.06426	19	3.86131	59	3.95366	61	5.74507	95	0.00394646	-1.51385	--	--	Molecular Function: cysteine-type endopeptidase activity (GO:0004197);; Biological Process: proteolysis (GO:0006508);;	--	--	--	--	Adenovirus endoprotease	--	--	--	uncharacterized protein LOC116416871 [Nasonia vitripennis]	biological process: metabolic process (GO:0008152);; molecular function: catalytic activity (GO:0003824)
EVM0003106	0.250219	26	0.193904	21	0.300108	34	0.628292	62	0.439396	44	0.74258	80	0.0358196	-1.19425	--	--	Molecular Function: metalloendopeptidase activity (GO:0004222);;	K08619|1.9e-271|ame:412890|K08619 a disintegrin and metalloproteinase with thrombospondin motifs 3 [EC:3.4.24.-] | (RefSeq) A disintegrin and metalloproteinase with thrombospondin motifs 3	--	[O]	Posttranslational modification, protein turnover, chaperones	Reprolysin (M12B) family zinc metalloprotease	A disintegrin and metalloproteinase with thrombospondin motifs gon-1 OS=Caenorhabditis elegans OX=6239 GN=gon-1 PE=1 SV=3	O	Posttranslational modification, protein turnover, chaperones	A disintegrin and metalloproteinase with thrombospondin motifs 2-like [Nasonia vitripennis]	biological process: metabolic process (GO:0008152);; molecular function: catalytic activity (GO:0003824)
NewGene_7258	0.896298	75	0.847085	72	0.565336	51	2.0041	160	1.49739	121	2.11077	184	0.000758828	-1.21351	--	--	--	--	--	--	--	--	--	--	--	--	--
NewGene_7182	0.36788	25	0.461469	32	0.394575	29	1.35366	87	0.883628	57	0.978751	69	0.0109267	-1.30622	--	--	--	K20361|2.45e-23|cfo:105259470|K20361 intracellular protein transport protein USO1 | (RefSeq) putative leucine-rich repeat-containing protein DDB_G0290503	--	--	--	--	--	C	Energy production and conversion	intracellular protein transport protein USO1-like isoform X1 [Belonocnema treatae]	--
EVM0018849	0.060635	24	0.234096	93	0.128813	55	0.276579	104	0.365689	138	0.359944	147	0.0190939	-1.16249	--	--	Molecular Function: microtubule motor activity (GO:0003777);; Molecular Function: ATP binding (GO:0005524);; Biological Process: microtubule-based movement (GO:0007018);; Cellular Component: dynein complex (GO:0030286);;	K10408|0.0e+00|nvi:100121322|K10408 dynein heavy chain, axonemal | (RefSeq) dynein heavy chain 8, axonemal	--	[Z]	Cytoskeleton	Hydrolytic ATP binding site of dynein motor region	Dynein beta chain, ciliary OS=Tripneustes gratilla OX=7673 PE=1 SV=1	Z	Cytoskeleton	dynein heavy chain 8, axonemal [Nasonia vitripennis]	molecular function: catalytic activity (GO:0003824);; molecular function: binding (GO:0005488);; biological process: cellular process (GO:0009987);; cellular component: intracellular (GO:0005622);; cellular component: protein-containing complex (GO:0032991);; cellular component: cellular anatomical entity (GO:0110165)
NewGene_1520	0.095495	6	0.695243	39	0.482695	29	1.08715	57	1.63477	86	1.11159	63	0.0287256	-1.47334	--	--	--	--	--	--	--	--	--	--	--	--	--
EVM0013309	3.86826	132	2.34862	82	3.00731	112	9.22019	303	8.68382	287	7.8002	280	4.99372e-08	-1.4085	[L]	Replication, recombination and repair	Molecular Function: DNA binding (GO:0003677);; Molecular Function: endonuclease activity (GO:0004519);; Biological Process: DNA repair (GO:0006281);; Molecular Function: metal ion binding (GO:0046872);; Molecular Function: class I DNA-(apurinic or apyrimidinic site) endonuclease activity (GO:0140078);;	K10771|4.2e-162|nvi:100121546|K10771 AP endonuclease 1 [EC:4.2.99.18] | (RefSeq) exodeoxyribonuclease	Base excision repair (ko03410)	[L]	Replication, recombination and repair	Endonuclease/Exonuclease/phosphatase family	Recombination repair protein 1 OS=Drosophila melanogaster OX=7227 GN=Rrp1 PE=1 SV=2	L	Replication, recombination and repair	exodeoxyribonuclease [Nasonia vitripennis]	molecular function: binding (GO:0005488);; biological process: metabolic process (GO:0008152);; biological process: cellular process (GO:0009987);; molecular function: catalytic activity (GO:0003824);; biological process: response to stimulus (GO:0050896)
EVM0014295	5.14543	101	2.15003	43	5.22935	111	11.8829	224	10.1526	193	11.6828	240	0.000101159	-1.36432	[R]	General function prediction only	Molecular Function: GTPase activity (GO:0003924);; Molecular Function: GTP binding (GO:0005525);; Cellular Component: trans-Golgi network (GO:0005802);; Biological Process: vesicle-mediated transport (GO:0016192);; Cellular Component: vesicle (GO:0031982);;	K07918|1.1e-106|nvi:100123038|K07918 Ras-related protein Rab-32 | (RefSeq) ras-related protein Rab-32	--	[T]	Signal transduction mechanisms	Ras family	Ras-related protein Rab-32B OS=Dictyostelium discoideum OX=44689 GN=rab32B PE=3 SV=1	U	Intracellular trafficking, secretion, and vesicular transport	ras-related protein Rab-32 [Nasonia vitripennis]	molecular function: catalytic activity (GO:0003824);; molecular function: binding (GO:0005488);; cellular component: intracellular (GO:0005622);; cellular component: cellular anatomical entity (GO:0110165);; biological process: cellular process (GO:0009987);; biological process: localization (GO:0051179)
EVM0003581	0.914782	123	1.1551	157	0.91132	133	1.89353	243	2.3239	301	2.71572	381	4.98737e-06	-1.14494	[I]	Lipid transport and metabolism	Molecular Function: hydrolase activity (GO:0016787);;	K01063|2.1e-146|cfo:105253145|K01063 juvenile-hormone esterase [EC:3.1.1.59] | (RefSeq) uncharacterized protein LOC105253145	Insect hormone biosynthesis (ko00981)	[R]	General function prediction only	Carboxylesterase family	Venom carboxylesterase-6 OS=Apis mellifera OX=7460 PE=2 SV=1	G	Carbohydrate transport and metabolism	venom carboxylesterase-6-like [Nasonia vitripennis]	molecular function: catalytic activity (GO:0003824)
EVM0018806	17.1553	3262	7.5262	1457	10.6654	2206	26.2686	4803	29.6627	5467	24.1238	4815	0.010472	-1.10892	--	--	Molecular Function: guanyl-nucleotide exchange factor activity (GO:0005085);; Biological Process: intracellular signal transduction (GO:0035556);;	K16847|4.1e-198|spu:583804|K16847 T-lymphoma invasion and metastasis-inducing protein 2 | (RefSeq) protein still life, isoforms C/SIF type 2 isoform X1	--	[T]	Signal transduction mechanisms	RhoGEF domain	Protein still life, isoform SIF type 1 OS=Drosophila melanogaster OX=7227 GN=sif PE=2 SV=2	T	Signal transduction mechanisms	protein still life, isoform SIF type 1 isoform X2 [Nasonia vitripennis]	biological process: biological regulation (GO:0065007);; molecular function: binding (GO:0005488);; molecular function: molecular function regulator (GO:0098772);; biological process: cellular process (GO:0009987);; biological process: signaling (GO:0023052);; biological process: response to stimulus (GO:0050896)
NewGene_7353	5.99512	183	2.86441	105	4.15127	127	12.8421	351	24.8804	823	14.1878	480	2.06987e-11	-1.97265	--	--	--	--	--	--	--	--	--	--	--	--	--
EVM0016778	245.985	22569	183.68	17160	208.31	20786	601.923	53109	642.451	57138	533.607	51397	4.85821e-42	-1.40861	[P]	Inorganic ion transport and metabolism	Molecular Function: ATP binding (GO:0005524);; Molecular Function: potassium transmembrane transporter activity, phosphorylative mechanism (GO:0008556);; Cellular Component: integral component of membrane (GO:0016021);; Molecular Function: metal ion binding (GO:0046872);;	K01539|0.0e+00|nvi:100116320|K01539 sodium/potassium-transporting ATPase subunit alpha [EC:7.2.2.13] | (RefSeq) sodium/potassium-transporting ATPase subunit alpha isoform X1	--	[P]	Inorganic ion transport and metabolism	Cation transporting ATPase, C-terminus	Sodium/potassium-transporting ATPase subunit alpha OS=Drosophila melanogaster OX=7227 GN=Atpalpha PE=1 SV=3	P	Inorganic ion transport and metabolism	sodium/potassium-transporting ATPase subunit alpha isoform X4 [Nasonia vitripennis]	molecular function: binding (GO:0005488);; biological process: cellular process (GO:0009987);; biological process: localization (GO:0051179);; molecular function: transporter activity (GO:0005215);; cellular component: cellular anatomical entity (GO:0110165)
EVM0004034	4.80751	76	3.99878	64	4.8094	82	10.7477	162	13.2299	201	9.71254	160	6.07858e-05	-1.22927	[P]	Inorganic ion transport and metabolism	Molecular Function: gamma-glutamylcyclotransferase activity (GO:0003839);;	K00682|1.5e-69|nvi:100122156|K00682 gamma-glutamylcyclotransferase [EC:4.3.2.9] | (RefSeq) gamma-glutamylcyclotransferase	Glutathione metabolism (ko00480)	[S]	Function unknown	AIG2-like family	--	S	Function unknown	hypothetical protein TSAR_014198 [Trichomalopsis sarcophagae]	molecular function: catalytic activity (GO:0003824)
EVM0001716	4.44328	431	2.40077	237	3.7226	392	8.30819	774	9.16514	860	7.28248	740	2.69497e-08	-1.15671	--	--	Biological Process: exocytosis (GO:0006887);; Cellular Component: membrane (GO:0016020);; Molecular Function: Rab GTPase binding (GO:0017137);;	K15297|0.0e+00|cfo:105250748|K15297 regulating synaptic membrane exocytosis protein 2 | (RefSeq) regulating synaptic membrane exocytosis protein 1 isoform X1	--	[U]	Intracellular trafficking, secretion, and vesicular transport	C2 domain	Protein clarinet OS=Caenorhabditis elegans OX=6239 GN=cla-1 PE=1 SV=2	S	Function unknown	regulating synaptic membrane exocytosis protein 1 isoform X1 [Nasonia vitripennis]	biological process: cellular process (GO:0009987);; biological process: localization (GO:0051179);; cellular component: cellular anatomical entity (GO:0110165);; molecular function: binding (GO:0005488)
EVM0015935	1.26648	80	1.2162	78	1.3091	89	2.84562	171	2.84806	173	4.07878	268	1.72434e-05	-1.29419	--	--	Biological Process: microtubule cytoskeleton organization (GO:0000226);; Biological Process: microtubule bundle formation (GO:0001578);; Biological Process: system process (GO:0003008);; Biological Process: cilium movement (GO:0003341);; Molecular Function: molecular_function (GO:0003674);; Molecular Function: binding (GO:0005488);; Molecular Function: protein binding (GO:0005515);; Cellular Comp…	K10409|5.8e-274|nvi:100118850|K10409 dynein intermediate chain 1, axonemal | (RefSeq) dynein intermediate chain 2, ciliary	--	[Z]	Cytoskeleton	WD domain, G-beta repeat	Dynein intermediate chain 2, ciliary OS=Heliocidaris crassispina OX=1043166 PE=2 SV=1	Z	Cytoskeleton	PREDICTED: dynein intermediate chain 2, ciliary [Trachymyrmex cornetzi]	biological process: cellular process (GO:0009987);; biological process: multicellular organismal process (GO:0032501);; molecular function: binding (GO:0005488);; cellular component: intracellular (GO:0005622);; cellular component: cellular anatomical entity (GO:0110165);; cellular component: protein-containing complex (GO:0032991)
NewGene_109	2.0165	58	0.938758	28	1.04297	33	2.24285	62	3.33075	93	4.24821	128	0.0172624	-1.21967	--	--	--	--	--	--	--	--	--	--	--	--	--
EVM0005332	0.329384	24	0.384038	29	0.238049	19	0.864619	60	0.693281	49	0.712864	54	0.0485794	-1.16636	--	--	Biological Process: cellular protein modification process (GO:0006464);;	K16608|1.1e-95|aga:AgaP_AGAP009960|K16608 tubulin monoglycylase TTLL3/8 [EC:6.3.2.-] | (RefSeq) AGAP009960-PA	--	[O]	Posttranslational modification, protein turnover, chaperones	Tubulin-tyrosine ligase family	Tubulin glycylase 3A OS=Drosophila melanogaster OX=7227 GN=TTLL3A PE=1 SV=1	O	Posttranslational modification, protein turnover, chaperones	PREDICTED: tubulin glycylase 3A-like [Ceratosolen solmsi marchali]	biological process: metabolic process (GO:0008152);; biological process: cellular process (GO:0009987)
EVM0013590	0.295288	9	0.219802	7	0.065515	3	1.76033	51	1.71204	50	2.22562	70	2.72059e-06	-3.14397	--	--	--	--	--	--	--	--	--	--	--	--	--
EVM0016520	0.523853	29	0.424179	24	0.123607	8	1.62303	86	1.4608	78	1.15875	67	0.000966961	-1.89772	--	--	Molecular Function: transmembrane signaling receptor activity (GO:0004888);; Cellular Component: integral component of membrane (GO:0016021);; Molecular Function: acetylcholine-gated cation-selective channel activity (GO:0022848);; Cellular Component: postsynaptic membrane (GO:0045211);;	K05312|7.0e-100|nvi:100116683|K05312 nicotinic acetylcholine receptor, invertebrate | (RefSeq) neuronal acetylcholine receptor subunit alpha-7 isoform X1	--	[U]	Intracellular trafficking, secretion, and vesicular transport	Neurotransmitter-gated ion-channel ligand binding domain	Acetylcholine receptor subunit alpha-type acr-16 OS=Caenorhabditis elegans OX=6239 GN=acr-16 PE=2 SV=1	T	Signal transduction mechanisms	neuronal acetylcholine receptor subunit alpha-7 isoform X1 [Nasonia vitripennis]	molecular function: molecular transducer activity (GO:0060089);; cellular component: cellular anatomical entity (GO:0110165);; biological process: cellular process (GO:0009987);; biological process: signaling (GO:0023052);; biological process: multicellular organismal process (GO:0032501);; biological process: response to stimulus (GO:0050896);; biological process: localization (GO:0051179);; bio…
EVM0016449	0.157594	12	0.145956	12	0.321113	27	0.808658	59	1.03707	77	0.886274	71	0.000245036	-2.02451	--	--	--	--	--	--	--	MULE transposase domain	--	O	Posttranslational modification, protein turnover, chaperones	uncharacterized protein LOC118070334 isoform X5 [Chelonus insularis]	--
EVM0003819	5.32284	192	5.13147	188	5.21445	204	13.8682	480	12.4318	434	12.3679	467	2.63353e-11	-1.23485	--	--	Molecular Function: odorant binding (GO:0005549);;	K18630|7.7e-114|nvi:100116769|K18630 tektin-3 | (RefSeq) tektin-3	--	[Z]	Cytoskeleton	Tektin family	--	Z	Cytoskeleton	hypothetical protein TSAR_003821 [Trichomalopsis sarcophagae]	molecular function: binding (GO:0005488)
EVM0018178	1.34115	62	1.0451	49	0.773828	39	2.89447	128	3.44902	153	3.79677	183	5.35918e-06	-1.60597	[QV]	Secondary metabolites biosynthesis, transport and catabolism;; Defense mechanisms	Molecular Function: monooxygenase activity (GO:0004497);; Molecular Function: iron ion binding (GO:0005506);; Cellular Component: integral component of membrane (GO:0016021);; Molecular Function: oxidoreductase activity, acting on paired donors, with incorporation or reduction of molecular oxygen (GO:0016705);; Molecular Function: heme binding (GO:0020037);; Biological Process: oxidation-reductio…	K14999|1.6e-97|pcf:106787501|K14999 cytochrome P450 family 6 [EC:1.14.-.-] | (RefSeq) cytochrome P450 6a2-like	--	[Q]	Secondary metabolites biosynthesis, transport and catabolism	Cytochrome P450	Cytochrome P450 6g1 OS=Drosophila melanogaster OX=7227 GN=Cyp6g1 PE=2 SV=1	Q	Secondary metabolites biosynthesis, transport and catabolism	probable cytochrome P450 6g2 [Copidosoma floridanum]	biological process: metabolic process (GO:0008152);; molecular function: catalytic activity (GO:0003824);; molecular function: binding (GO:0005488);; cellular component: cellular anatomical entity (GO:0110165)
EVM0015578	0.153583	13	0.091591	8	0.156545	14	0.921748	73	1.9858	158	0.916071	79	2.08494e-09	-3.13738	--	--	--	K09228|9.7e-48|nvi:100677810|K09228 KRAB domain-containing zinc finger protein | (RefSeq) zinc finger protein 142-like	--	--	--	C2H2-type zinc-finger domain	--	--	--	hypothetical protein TSAR_009808 [Trichomalopsis sarcophagae]	--
EVM0007153	3.34089	1466	2.80624	1254	3.32871	1589	6.85454	2892	6.70366	2851	6.45149	2972	4.60808e-22	-1.00986	--	--	Molecular Function: nucleic acid binding (GO:0003676);;	K09207|1.5e-134|nvi:100115265|K09207 krueppel-like factor 6/7 | (RefSeq) Krueppel-like factor luna isoform X1	--	[R]	General function prediction only	Zinc finger, C2H2 type	Krueppel-like factor luna OS=Drosophila melanogaster OX=7227 GN=luna PE=2 SV=1	S	Function unknown	Krueppel-like factor luna isoform X2 [Nasonia vitripennis]	molecular function: binding (GO:0005488)
NewGene_7115	0.163376	8	0	0	0.066171	4	0.604857	27	0.827423	37	0.631335	31	0.00263011	-2.96919	--	--	--	--	--	--	--	--	--	--	--	--	--
NewGene_448	5.78057	376	6.77925	449	14.1083	997	49.6506	3102	35.25	2220	32.0867	2189	4.31327e-05	-2.06912	--	--	--	--	--	--	--	--	--	S	Function unknown	hypothetical protein TSAR_011126 [Trichomalopsis sarcophagae]	--
EVM0000052	127.122	5523	139	6150	170.731	8068	355.754	14864	316.056	13311	346.507	15805	1.86963e-25	-1.15484	[G]	Carbohydrate transport and metabolism	Molecular Function: hydrolase activity, hydrolyzing O-glycosyl compounds (GO:0004553);; Biological Process: carbohydrate metabolic process (GO:0005975);;	K05350|2.6e-116|bmor:101741245|K05350 beta-glucosidase [EC:3.2.1.21] | (RefSeq) myrosinase 1	Starch and sucrose metabolism (ko00500)	[G]	Carbohydrate transport and metabolism	Glycosyl hydrolase family 1	Myrosinase 1 OS=Brevicoryne brassicae OX=69196 PE=1 SV=1	G	Carbohydrate transport and metabolism	hypothetical protein TSAR_003779 [Trichomalopsis sarcophagae]	molecular function: catalytic activity (GO:0003824);; biological process: metabolic process (GO:0008152)
EVM0008403	10.2864	750	14.5472	1080	9.74814	773	24.0898	1688	30.8477	2179	24.6366	1885	1.20081e-12	-1.1282	--	--	Cellular Component: integral component of membrane (GO:0016021);;	--	--	[R]	General function prediction only	Leucine rich repeat	--	S	Function unknown	PREDICTED: leucine-rich repeat-containing protein 15 [Ceratosolen solmsi marchali]	cellular component: cellular anatomical entity (GO:0110165)
EVM0008061	7.56321	169	5.81039	132	5.71589	139	19.1766	411	20.9979	453	16.8097	393	8.68686e-13	-1.5033	--	--	Molecular Function: protein dimerization activity (GO:0046983);;	K09114|1.9e-22|bim:100746923|K09114 MAX dimerization protein | (RefSeq) max dimerization protein 1 isoform X1	--	--	--	--	--	K	Transcription	PREDICTED: max-interacting protein 1-like [Ceratosolen solmsi marchali]	molecular function: binding (GO:0005488)
EVM0002683	10.7531	1125	10.6972	1140	12.6507	1439	21.9848	2212	30.8539	3128	29.3317	3221	3.94612e-20	-1.19751	--	--	Molecular Function: nucleic acid binding (GO:0003676);; Biological Process: gene silencing by RNA (GO:0031047);;	K11593|7.1e-231|nvi:100123519|K11593 eukaryotic translation initiation factor 2C | (RefSeq) protein argonaute-2	--	[J]	Translation, ribosomal structure and biogenesis	Piwi domain	Protein argonaute-2 OS=Drosophila melanogaster OX=7227 GN=AGO2 PE=1 SV=3	J	Translation, ribosomal structure and biogenesis	protein argonaute-2 [Nasonia vitripennis]	molecular function: binding (GO:0005488);; biological process: cellular process (GO:0009987);; biological process: biological regulation (GO:0065007)
EVM0012493	0.195245	21	0.278089	31	0.299104	35	1.24849	128	1.55001	160	0.991691	111	1.55237e-08	-2.1958	[M]	Cell wall/membrane/envelope biogenesis	Molecular Function: glucosylceramidase activity (GO:0004348);; Biological Process: sphingolipid metabolic process (GO:0006665);;	K01201|5.0e-49|crg:105348565|K01201 glucosylceramidase [EC:3.2.1.45] | (RefSeq) endo-1,6-beta-D-glucanase BGN16.3	Other glycan degradation (ko00511);; Sphingolipid metabolism (ko00600);; Lysosome (ko04142)	--	--	Glycosyl hydrolase family 30 TIM-barrel domain	--	G	Carbohydrate transport and metabolism	endo-1,6-beta-D-glucanase neg1-like [Pecten maximus]	molecular function: catalytic activity (GO:0003824);; biological process: metabolic process (GO:0008152);; biological process: cellular process (GO:0009987)
EVM0007548	0.617196	17	0.722973	20	1.28082	37	3.4648	88	1.87548	48	4.08822	113	0.00130332	-1.7543	--	--	--	--	--	--	--	--	--	--	--	--	--
NewGene_5431	2.98564	92	1.48127	47	2.08167	70	4.12392	124	4.2442	125	6.39889	204	0.0059004	-1.09613	--	--	--	--	--	--	--	--	--	--	--	--	--
EVM0017409	3.65479	34	5.31582	51	4.50152	46	7.98883	72	10.4237	94	10.2447	100	0.0251515	-1.00886	--	--	Molecular Function: guanyl-nucleotide exchange factor activity (GO:0005085);; Biological Process: small GTPase mediated signal transduction (GO:0007264);;	--	--	--	--	--	--	--	--	hypothetical protein TSAR_005840 [Trichomalopsis sarcophagae]	biological process: biological regulation (GO:0065007);; molecular function: binding (GO:0005488);; molecular function: molecular function regulator (GO:0098772);; biological process: cellular process (GO:0009987);; biological process: signaling (GO:0023052);; biological process: response to stimulus (GO:0050896)
EVM0004845	57.985	3351	43.9985	2589	44.7487	2813	104.946	5832	123.359	6910	84.3912	5120	6.87112e-14	-1.01872	[F]	Nucleotide transport and metabolism	Molecular Function: thymidylate synthase activity (GO:0004799);; Biological Process: dTMP biosynthetic process (GO:0006231);;	K00560|1.1e-161|nvi:107980828|K00560 thymidylate synthase [EC:2.1.1.45] | (RefSeq) thymidylate synthase	Pyrimidine metabolism (ko00240);; One carbon pool by folate (ko00670)	[F]	Nucleotide transport and metabolism	Thymidylate synthase	Thymidylate synthase OS=Drosophila melanogaster OX=7227 GN=Ts PE=1 SV=2	F	Nucleotide transport and metabolism	thymidylate synthase-like isoform X2 [Copidosoma floridanum]	molecular function: catalytic activity (GO:0003824);; biological process: metabolic process (GO:0008152);; biological process: cellular process (GO:0009987)
NewGene_272	1.21694	19	1.78131	27	2.3176	39	6.03376	84	4.81658	68	5.23759	80	0.00342545	-1.45328	--	--	Molecular Function: odorant binding (GO:0005549);;	--	--	--	--	PBP/GOBP family	--	--	--	--	molecular function: binding (GO:0005488)
EVM0008022	0.424033	15	0.324824	12	0.971835	38	2.17985	74	1.13526	39	2.25224	84	0.012001	-1.61432	--	--	Molecular Function: protein binding (GO:0005515);;	K10523|8.4e-49|nvi:100680347|K10523 speckle-type POZ protein | (RefSeq) speckle-type POZ protein	Hedgehog signaling pathway - fly (ko04341)	--	--	BTB/POZ domain	--	S	Function unknown	hypothetical protein TSAR_003682 [Trichomalopsis sarcophagae]	molecular function: binding (GO:0005488)
NewGene_1020	0.093954	6	0.157677	10	0.169339	11	0.524316	29	0.708383	39	0.931374	56	0.00265595	-2.18494	--	--	--	--	--	--	--	Transposase family tnp2	--	--	--	uncharacterized protein LOC107981769 [Nasonia vitripennis]	--
EVM0003356	2.3421	75	1.27533	42	1.599	56	1.32048	41	5.97383	184	8.57024	286	0.00699743	-1.52008	--	--	--	--	--	--	--	--	--	--	--	uncharacterized protein LOC116417726 isoform X2 [Nasonia vitripennis]	--
EVM0015098	9.37659	251	6.49456	177	9.18091	267	15.4094	397	35.1063	910	21.8359	613	2.6705e-08	-1.45136	--	--	--	--	--	--	--	--	--	--	--	--	--
NewGene_8284	0	0	0.353277	4	0	0	0.88044	28	1.53254	47	2.29096	82	7.91481e-07	-5.25771	--	--	--	--	--	--	--	--	--	--	--	--	--
EVM0016237	8.71612	1033	7.93689	957	8.20412	1057	15.356	1749	17.5785	2018	25.6123	3184	2.66958e-12	-1.16967	--	--	--	--	--	--	--	Tetratricopeptide repeat	--	S	Function unknown	uncharacterized protein LOC100679734 isoform X2 [Nasonia vitripennis]	--
EVM0003851	2.25592	99	0.655469	30	1.03312	50	4.59382	194	2.82596	120	3.19518	147	0.0039097	-1.35468	--	--	--	--	--	--	--	--	--	--	--	hypothetical protein TSAR_015180 [Trichomalopsis sarcophagae]	--
